# Supplementary material for: Temporal Wheat Proteome Remodeling by Deoxynivalenol Reveals Novel Detoxification Signatures and Strategies Across Cultivars
Source: Mol Cell Proteomics. 2025 May 9;24(6):100988. doi: 10.1016/j.mcpro.2025.100988 (PMC12221369; doi:10.1016/j.mcpro.2025.100988)
Supplement: Supplemental Table S1 [file mmc2.xlsx]

## Sheet: Sheet1
Table S1: List of all proteins identified within the experiments. Normalized to an internal control within the tandem mass tag experiment and peptides identified by mapping to the Triticum aestivum FASTA file from Uniprot. MN = Mock Norwell, MS = Mock Sumai#3, LN = low DON Norwell, HN, high DON Norwell, LS, low DON Sumai#3, HS = high DON Sumai#3. 24 = 24 h post inoculation; 120 = 120 h post inocu…
Sample label	Reporter intensity corrected 2 1	Reporter intensity corrected 3 1	Reporter intensity corrected 4 1	Reporter intensity corrected 5 1	Reporter intensity corrected 6 1	Reporter intensity corrected 7 1	Reporter intensity corrected 8 1	Reporter intensity corrected 9 1	Reporter intensity corrected 10 1	Reporter intensity corrected 11 1	Reporter intensity corrected 12 1	Reporter intensity corrected 13 1	Reporter intensity corrected 14 1	Reporter intensity corrected 15 1	Reporter intensity corrected 16 1	Reporter intensity corrected 2 2	Reporter intensity corrected 3 2	Reporter intensity corrected 4 2	Reporter intensity corrected 5 2	Reporter intensity corrected 6 2	Reporter intensity corrected 7 2	Reporter intensity corrected 8 2	Reporter intensity corrected 9 2	Reporter intensity corrected 10 2	Reporter intensity corrected 11 2	Reporter intensity corrected 12 2	Reporter intensity corrected 13 2	Reporter intensity corrected 14 2	Reporter intensity corrected 15 2	Reporter intensity corrected 16 2	Reporter intensity corrected 2 3	Reporter intensity corrected 3 3	Reporter intensity corrected 4 3	Reporter intensity corrected 5 3	Reporter intensity corrected 6 3	Reporter intensity corrected 7 3	Reporter intensity corrected 8 3	Reporter intensity corrected 9 3	Reporter intensity corrected 10 3	Reporter intensity corrected 11 3	Reporter intensity corrected 12 3	Reporter intensity corrected 13 3	Reporter intensity corrected 14 3	Reporter intensity corrected 15 3	Reporter intensity corrected 16 3	Reporter intensity corrected 2 4	Reporter intensity corrected 3 4	Reporter intensity corrected 4 4	Reporter intensity corrected 5 4
Sample grouping	MN24	MN24	MN24	MN24	MN24	MN24	MN24	MN24	MN24	MN24	MS24	MS24	MS24	MS24	MS24	MS24	MS24	MS24	MS24	MS24	MN120	MN120	MN120	MN120	MN120	MN120	MN120	MN120	MN120	MN120	MS120	MS120	MS120	MS120	MS120	MS120	MS120	MS120	MS120	MS120	LN24	LN24	LN24	LN24	LN24	LN24	LN24	LN24	LN24
	-0.50053	-0.664845	-0.389778	-0.398519	-0.856054	-0.731181	-0.53423	-0.672077	-0.983931	-0.272157	-0.321344	-0.1131	-0.097237	0.12211	-0.430022	0.108868	0.332817	-0.054998	-0.0988375	-0.420723	0.0121615	0.30111	-0.807524	-0.679624	-0.750741	-1.40611	-0.233451	-0.558751	1.15804	-0.546382	0.269978	1.01535	-0.256579	0.108108	0.611381	-0.30359	-0.688136	0.994789	-0.727465	-0.447939	-0.661584	-0.00722352	-0.4019	-0.93301	-0.687981	-1.24484	-0.664608	-1.20848	-0.521299
	0.823945	0.161318	0.273814	0.660138	-0.242625	0.7061	0.218864	0.341965	0.332725	0.074565	-0.0350785	0.288177	-0.270862	0.208218	-0.889154	0.824567	0.448222	0.152515	0.552709	-0.058752	1.19303	1.02711	1.17964	1.15516	1.02474	1.12424	0.957108	1.33147	0.386326	0.944341	-0.55187	-0.331811	-0.639377	-0.53224	-0.509983	-0.565221	-1.06989	-0.707989	-0.693259	-0.526049	-0.421803	-0.556314	-0.76792	-0.65924	-0.803551	-0.582627	-0.435587	-0.09422	0.0876209
	-0.44779	-0.658685	-0.717444	-0.562549	-0.593074	-0.846021	-0.714848	-0.569967	-0.490498	-0.867987	-0.541928	-0.546132	-0.508849	-0.383687	-0.367258	-0.668727	-0.40725	-0.570718	-0.512619	-0.440103	-0.641069	-0.780409	-0.851124	-0.653814	-1.3081	-1.06155	-0.717555	-0.572861	-0.5096	-0.79996	-0.81039	-0.39787	-0.668087	-0.49013	-0.841843	-0.886923	-0.860833	-0.741189	-0.709352	-0.7197	-0.363078	-0.741033	-0.82919	-0.65742	-0.611761	-0.72052	-0.517696	-0.415412	-0.644144
	0.277614	0.45921	0.514174	0.579148	0.328503	0.368911	0.396978	0.442441	0.205638	0.634203	0.298284	0.332718	0.213771	0.321562	0.156698	-0.569787	-0.564085	-0.57066	-0.470718	-0.619083	-0.56888	-0.796929	-0.893354	-0.708723	-0.992961	-0.817833	-0.669475	-0.710851	-0.65698	-0.682459	-0.69307	-0.347781	-0.763797	-0.4963	-0.826493	-0.793163	-1.12261	-0.569319	-0.904088	-0.850199	-0.462054	-0.743753	-0.73812	-0.40729	-0.450101	-0.778	-0.363199	-0.675204	-0.500687
	0.423889	-0.119166	0.42328	0.409111	-0.029738	0.072663	0.243001	-0.017726	-0.487266	0.842719	-0.0195865	0.438914	0.32659	0.48454	0.02321	0.60932	0.882686	0.403613	0.282658	-0.039548	-0.150163	-0.251779	-1.03303	-0.790633	-0.918041	-1.2854	-0.234389	-0.43772	0.735629	-0.751909	-0.02234	0.535118	-0.772347	-0.173597	0.726391	-0.21097	-0.337743	0.605954	-0.678578	-0.394183	-0.655074	-0.305164	0.19001	-0.33144	-0.391721	-0.495315	-0.646729	-0.823244	-0.251268
	-0.59051	-0.501877	-0.609574	-0.757989	-0.484587	-0.525162	-0.586289	-0.600863	-0.502185	-0.743767	-0.434702	-0.622669	-0.32074	-0.504347	-0.552924	-0.069155	-0.00185049	-0.026507	-0.0468875	0.123597	0.684758	1.02994	0.841936	1.21168	0.805492	0.777209	0.672469	0.671367	0.0793	0.648686	-0.77235	-0.512761	-0.808347	-0.50055	-0.508852	-0.540309	-0.751183	-0.645389	-0.932688	-0.562099	-0.381283	-0.647403	-0.39776	-0.91159	-0.843721	-0.769181	-0.501651	-0.777234	-0.44593
	0.70455	0.348667	0.582775	0.552333	0.668848	0.066198	0.462154	0.53951	0.14853	0.66239	0.0154745	0.042118	0.188827	0.117736	0.014441	-0.031599	-0.260155	-0.065808	-0.195581	0.168737	0.272108	-0.0382015	-0.144899	-0.221978	-0.442528	-0.072307	0.0973205	0.0412945	0.615272	0.0875225	-0.1338	-0.00476652	-0.328429	-0.368897	0.0639095	-0.461224	-0.514253	0.040572	-0.54733	-0.51844	0.311756	0.252165	0.758984	0.44296	0.508827	0.123525	0.170458	0.155978	0.119186
	-0.41226	-0.575776	-0.707214	-0.245969	-0.480798	-0.939371	-0.651646	-0.50178	-0.85678	-0.339437	-1.00217	-0.906495	-0.799409	-0.4172	-0.795014	-0.587167	-0.647797	-0.62108	-0.535895	-0.336563	-0.787469	-0.846259	-0.740124	-0.877593	-0.884411	-0.958593	-0.743775	-0.84774	-0.68781	-0.742339	-0.0239601	-0.37654	-0.055625	0.028647	-0.13332	-0.0315205	0.301946	0.420977	0.140314	-0.0796615	-0.611194	-0.618294	-0.48459	-0.58658	-0.605621	-0.893731	-0.401088	-0.675434	-0.627307
	-0.57613	-0.219678	0.15467	0.290033	-0.108348	-0.644851	-0.188833	0.0750599	-0.376163	0.627598	0.759959	0.115495	-0.088059	0.344036	1.02139	-0.077085	0.0013175	0.812546	0.433228	0.887929	-0.73967	-0.201842	-0.880464	-0.332873	-0.866161	-0.637077	-0.730835	-0.562131	0.15196	-0.585914	-0.27982	0.0734515	-0.688427	-0.250428	0.854423	-0.755022	-0.751563	0.219615	-0.763308	-0.350031	0.377656	0.852475	-0.35483	0.199438	0.264443	-0.444239	0.681138	-0.038676	0.457427
	-0.03389	0.084222	0.070097	0.066089	0.266013	0.038232	-0.015038	0.028682	-0.00835849	0.252274	0.310313	-0.071693	0.156036	-0.0405075	0.157511	0.080778	-0.111447	0.00905	-0.0565575	0.483331	0.163686	-0.0474835	-0.289845	-0.239459	-0.279272	-0.185922	0.182327	-0.345044	0.0498199	-0.0867185	0.00158995	-0.225565	-0.320171	-0.373315	0.270076	-0.38638	-0.327688	-0.033089	-0.309879	-0.214695	0.30744	0.00311252	0.19772	-0.08965	0.249618	-0.612898	0.0498965	-0.328261	-0.068744
	-0.10253	0.554824	0.366484	0.573625	0.262767	0.44722	0.472424	0.293465	0.502243	0.620049	0.422426	0.22404	0.114906	0.12014	0.43361	0.104272	0.193622	0.332587	0.205805	0.638607	0.27665	0.469629	0.135402	0.294764	0.227305	0.00575602	0.308309	0.336123	0.471476	0.0184145	-0.66768	-0.604671	-0.791797	-0.71514	-0.551342	-0.579556	-0.58843	-0.550449	-0.644489	-0.66837	-0.490124	-0.654323	-0.68107	-0.79079	-0.516761	-0.212073	0.0772405	0.048617	0.136421
	0.181759	0.28815	0.117922	0.733177	0.386786	0.146188	0.361433	0.462863	0.245353	0.465106	0.152397	0.242819	0.225331	0.264414	0.108541	0.156941	0.0917655	0.493911	0.21904	0.312874	-0.0119275	-0.186831	-0.214093	-0.00570849	-0.162799	-0.149269	-0.162523	-0.0974955	0.09714	-0.200315	0.374002	0.13566	0.233984	0.17805	0.83011	0.0441725	0.020902	0.382003	-0.026025	0.315892	0.14619	0.207041	0.21496	-0.0794901	0.251239	-0.0275675	0.146591	0.000479013	-0.041804
	-0.00922897	0.039269	-0.021761	-0.073767	0.000814006	0.065949	0.012757	0.00628201	0.0576625	-0.0772071	0.304702	0.037336	0.189308	0.192427	-0.072416	0.208437	0.309073	0.149626	0.249639	-0.081114	0.248971	0.168747	-0.00993201	0.524987	0.109019	0.147204	0.252139	0.169972	0.382228	0.151555	0.238389	0.103556	0.282873	0.449013	0.215009	0.238305	0.078435	0.24487	0.107951	0.226346	-0.168395	-0.0777515	-0.0252001	0.048297	-0.135767	-0.281743	-0.500773	-0.474514	-0.428721
	-0.10968	0.076957	0.128726	0.172696	0.157161	0.018551	0.00276801	-0.034948	-0.172222	0.171875	0.146692	-0.163549	0.074038	-0.0478145	0.108927	0.016165	0.0297895	-0.00922199	0.00518849	-0.0572	0.0649615	-0.179138	-0.051603	-0.142817	0.025374	-0.17854	0.16364	-0.153958	0.220941	0.162389	0.0346569	0.0998985	0.120498	-0.010514	0.0518395	0.0218215	0.204742	0.287616	0.293028	0.0643885	0.367133	0.0640265	0.44852	0.348068	0.274007	0.247555	0.189724	0.232363	0.182229
	0.048093	0.058352	0.20212	0.019638	0.068654	-0.042546	-0.00466499	-0.036702	-0.0627315	0.121593	0.285188	0.298383	0.05505	0.0652445	0.272735	-0.659527	-0.497924	-0.45444	-0.557112	-0.452613	-0.69422	-0.607389	-0.71211	-0.717573	-0.978071	-0.5122	-0.846375	-1.00912	-0.94365	-0.584073	-0.09468	0.344165	0.090351	-0.064257	0.146935	0.0193685	0.08482	0.187401	0.145282	0.00823149	0.274144	0.116057	0.42977	0.435599	0.223561	0.317436	0.112485	0.099327	-0.000752002
	0.045307	0.188245	0.137379	0.188861	0.325283	0.349299	0.369497	0.129038	0.1296	0.597315	0.619741	0.41149	0.173968	0.0790505	0.296239	0.833994	0.559864	0.436661	0.320765	0.410292	0.150017	0.0303165	0.117395	0.133862	0.154379	-0.191111	0.346669	0.118913	0.453528	-0.0066765	0.474338	0.199683	0.436254	0.137703	0.819485	-0.105393	-0.073072	0.677498	0.033717	0.327399	0.0510405	0.143335	0.0881899	-0.09956	-0.010172	0.260329	-0.153071	0.050388	0.194046
	-0.02471	-0.382302	-0.643194	0.790126	-0.460356	-0.21678	-0.214822	-0.259613	-0.513943	0.103787	-0.212064	0.075025	-0.369766	0.0122645	-0.363619	0.675046	0.375287	0.195457	0.250318	0.540216	0.352675	0.177123	0.480821	0.460151	0.108815	0.071033	0.367377	0.22895	0.0747499	0.192678	1.04673	0.59012	0.619969	0.346603	1.09391	0.496965	0.406665	0.628471	0.567902	0.62513	0.46986	0.479252	0.36867	0.025958	0.357803	-0.677121	-0.731893	-0.751404	-0.615973
	-0.60404	-0.445021	-0.357207	-0.673119	-0.639244	-0.40317	-0.677048	-0.464476	-0.619301	-0.674847	-0.550358	-0.405197	-0.435506	-0.520077	-0.348639	-0.631887	-0.572528	-0.518439	-0.546826	-0.778763	-0.51618	-0.945449	-0.875874	-0.854044	-1.01284	-0.785973	-0.580125	-0.999461	-0.54294	-0.517989	-0.67106	-0.476401	-0.713957	-0.67207	-0.513303	-0.691042	-0.802353	-0.567969	-0.814318	-0.79923	-0.397633	-0.473323	-0.51474	-0.81906	-0.499571	-0.868111	-0.584485	-0.552614	-0.557264
	-0.53922	-0.713465	-0.640254	-0.536989	-0.705014	-0.658371	-0.769527	-0.546632	-0.66437	-0.367187	-0.438349	-0.762215	-0.386164	-0.667048	-0.650005	-0.303007	0.220238	-0.060393	0.113778	-0.309595	0.328007	0.466608	0.837412	0.287338	0.951825	0.933872	0.485583	0.700475	0.215731	0.826349	-0.85154	-0.431951	-0.634727	-0.43005	-0.569533	-0.802792	-0.738553	-0.707609	-0.248147	-0.54784	-0.684433	-0.751773	-0.46745	-0.7856	-0.539641	-1.07501	-0.624353	-0.758804	-0.684049
	-0.39268	-0.532079	-0.878304	-0.476339	-0.709014	-0.688361	-0.516607	-0.378691	-0.490251	-0.926837	-0.616019	-0.408399	-0.468907	-0.570377	-0.552552	-0.615787	-0.648602	-0.603292	-0.440855	-0.413041	-0.66086	-0.601599	-0.910164	-0.717493	-1.09292	-0.550289	-0.645855	-0.585331	-0.77918	-0.939029	0.429258	0.164135	0.421305	0.322013	0.301832	0.617296	0.809071	0.719686	0.790463	0.456945	-0.0309115	0.269592	0.21351	0.477835	-0.030528	-0.814031	-0.491462	-0.537804	-0.628373
	0.239377	0.174579	0.200137	0.64086	0.251009	0.345634	0.571993	0.352087	0.27608	0.36615	0.264814	0.264238	0.114783	0.193523	0.023121	0.349453	0.152474	0.401408	0.156446	0.24213	-0.12554	0.00659353	-0.005411	0.0969785	0.259012	0.279161	0.168297	0.129145	0.02964	0.127555	0.324577	0.235126	0.234038	-0.056267	0.2291	0.0983685	0.289007	0.084882	0.292033	0.206551	0.0277605	0.535509	0.32433	0.436912	0.219484	0.385348	0.213646	0.392952	0.112667
	-0.68046	-0.681005	-0.694434	-0.814989	-0.565964	-0.49183	-0.560934	-0.714136	-0.59913	-0.778997	-0.707849	-0.598986	-0.526991	-0.561108	-0.580081	-0.485387	-0.573656	-0.33447	-0.447446	-0.486393	-0.713	-0.720719	-0.909454	-0.760133	-0.902091	-0.986033	-0.868195	-0.721471	-0.63374	-1.01501	-0.59976	-0.641051	-0.740917	-0.388072	-0.647822	-0.719012	-1.14727	-0.567779	-0.568759	-0.48982	-0.641384	-0.518134	-0.73848	-0.81295	-0.585181	-0.240709	0.0828645	0.165328	-0.033918
	-0.53841	-0.741465	-0.592864	-0.633039	-0.579464	-0.640551	-0.613472	-0.543653	-0.401119	-0.726087	-0.645419	-0.484303	-0.421888	-0.685488	-0.350666	-0.621457	-0.472761	-0.475887	-0.377965	-0.625003	-0.73143	-0.893109	-0.711869	-0.758553	-0.890041	-0.936643	-0.670485	-0.709781	-0.62301	-0.714759	-0.51212	-0.502381	-0.636137	-0.461	-0.656883	-0.619179	-1.07364	-0.707989	-0.649617	-0.831789	-0.634274	-0.805164	-0.72119	-0.84964	-0.710891	-1.14116	-0.519377	-0.661554	-0.471205
	-0.53899	-0.542392	-0.44388	-0.909369	-0.534264	-0.794481	-0.825657	-0.732385	-0.499382	-0.718647	-0.597329	-0.178421	-0.394261	-0.567047	-0.54458	-0.518927	-0.58275	-0.630608	-0.565871	-0.620503	-0.617789	-0.46419	-0.799144	-0.602994	-0.965571	-0.939963	-0.987535	-0.648281	-0.70554	-0.500602	-0.62135	-0.37145	-0.611147	-0.367387	-0.682083	-0.635881	-0.961803	-0.602709	-0.892498	-0.523799	-0.373608	-0.710204	-0.6834	-0.82639	-0.545871	-0.789171	-0.563226	-0.710324	-0.574186
	-0.47231	-0.389212	-0.546399	-0.520779	-0.547464	-0.519434	-0.727789	-0.685398	-0.377825	-0.605677	-0.529076	-0.527694	-0.412097	-0.507118	-0.425267	-0.061189	-0.303942	0.025042	-0.39037	0.397013	-0.658709	-0.5231	-0.451255	-0.308403	-0.267221	-0.415255	-0.256326	-0.37176	0.187176	-0.317365	-0.67095	-0.308831	-1.13606	-0.79059	0.427127	-0.868072	-0.817003	-0.406289	-0.857598	-0.686019	-0.711323	-0.588413	0.20226	-0.27389	-0.390041	0.0886395	0.0661915	0.263204	-0.175026
	0.16074	0.100581	0.33677	0.105371	0.41072	0.010051	0.133344	0.119357	0.0246365	0.171061	-0.0720335	0.05622	0.224335	-0.0378035	-0.00994301	0.063419	0.188988	0.052369	0.0199895	0.000420988	-0.184334	-0.2311	-0.231968	-0.306831	-0.3676	-0.372425	-0.382163	-0.384354	-0.03813	-0.2956	-0.18387	-0.0250145	-0.282093	-0.285783	-0.179702	-0.256396	-0.153086	-0.118528	-0.156066	-0.160822	0.200619	-0.0668745	0.0183199	-0.50911	-0.035622	-0.235063	-0.108443	-0.136711	-0.242304
	0.230349	0.17726	0.384014	0.189801	0.248	0.300087	0.059366	0.104976	0.0827065	0.30018	0.23878	0.297535	-0.11029	-0.0749805	0.110272	-0.573337	-0.513754	-0.577805	-0.597286	-0.414892	-0.66264	-0.6623	-0.796944	-0.818863	-0.795981	-0.736243	-0.891335	-0.737551	-0.66653	-0.826329	-0.57825	-0.383701	-0.710867	-0.49631	-0.787003	-0.804792	-0.914683	-0.645349	-0.687228	-0.713169	-0.415983	-0.498714	-0.66525	-0.49742	-0.730451	-0.969161	-0.444063	-0.478014	-0.722682
	-0.05954	0.037029	0.051115	-0.140633	0.186898	0.190983	0.067353	0.100619	0.0730895	0.063915	0.223959	0.146144	0.32553	0.121058	0.24444	0.17155	0.181161	0.106165	0.255736	0.194343	-0.0945465	-0.0368455	0.00325999	-3.85046e-05	0.135456	0.075612	-0.0874775	-0.116534	0.04008	-0.0211165	0.144489	0.116624	0.082324	0.14671	-0.0423195	0.156806	0.138147	0.069466	0.042585	0.0834125	0.187625	0.224059	0.302	0.28354	0.192774	-0.0573255	0.199232	0.346452	0.175934
	-0.56627	-0.33136	-0.407181	-0.851179	-0.550494	-0.809541	-0.923107	-0.632933	-0.67181	-0.527207	-0.559141	-0.574798	-0.48252	-0.423255	-0.528509	-0.462967	-0.598426	-0.7916	-0.439887	-0.418903	-0.53701	-0.73114	-0.466779	-0.536672	-1.14524	-0.752883	-0.615555	-0.761131	-0.53086	-0.870479	0.122973	0.162098	0.287117	0.354039	0.127609	0.311382	0.435878	0.656318	0.497754	0.266137	0.243697	0.287295	0.45336	0.492178	0.286159	0.631226	0.0463895	-0.068624	0.151758
	0.045363	-0.100727	0.100145	-0.02065	-0.201647	0.073995	-0.061461	-0.258222	0.0826695	-0.204737	0.251783	0.136506	0.145859	0.327864	-0.000317991	-0.095352	-0.296234	-0.021878	0.129652	0.178354	-0.219049	-0.234828	-0.095287	-0.303788	-0.126265	-0.020934	-0.0935765	-0.233616	0.0790499	-0.0415485	0.365182	-0.105856	0.00470299	0.108859	0.0613065	0.123829	0.106058	0.125531	0.123616	0.22984	0.0449805	0.0842215	0.0319199	0.087168	-0.120035	0.192206	0.0935575	0.0823	0.194738
	0.338168	0.234231	0.340807	0.679345	0.291771	0.198467	0.372577	0.306601	0.0814335	0.213858	-0.0882045	0.450654	0.327782	0.270283	0.09319	0.083319	0.169016	0.10463	0.0383555	0.105034	0.0622795	0.381627	0.295475	0.320145	0.286846	0.344624	0.316993	0.1697	0.15068	0.119599	0.311377	0.0780825	0.306328	0.097977	0.0274175	0.391247	0.581782	0.368072	0.561664	0.24013	0.115005	0.315259	0.601121	0.388023	0.119321	0.401534	-0.0110955	0.190194	0.1117
	-0.20308	-0.163828	-0.177578	-0.038707	-0.244743	-0.012199	-0.165496	-0.183944	0.0095915	-0.098827	0.204352	0.022791	-0.088077	0.115526	0.041241	0.283693	-0.0301565	0.122044	0.126225	0.122288	0.115035	0.0236415	0.138567	0.128008	0.107369	0.117884	0.0405315	0.0945725	-0.20423	0.229259	0.218963	0.0345135	0.444647	0.135891	0.238672	0.244651	0.374655	0.099325	0.474636	0.260955	-0.0508525	0.131228	-0.27814	-0.20688	0.00467896	-0.614721	-0.608733	-0.631574	-0.723214
	-0.13779	0.204738	0.237586	-0.266339	0.097455	0.065605	0.024057	0.0593689	0.237742	-0.084967	0.126495	-0.001329	0.143138	0.00634047	0.390968	-0.035053	0.0397795	0.15148	0.11576	0.264805	-0.0200925	0.103643	0.00562999	0.0759335	0.118493	0.020808	-0.157295	0.0013275	-0.00705004	-0.0194735	-0.01603	0.172212	0.273653	0.331753	0.0581575	0.168426	0.232523	-0.095087	0.341511	0.320616	-0.182545	-0.0613805	-0.56761	-0.43752	-0.281882	-0.0786425	0.00489151	-0.219907	-0.047915
	-0.66707	-0.619515	-0.485368	-0.775459	-0.737464	-0.633751	-0.650836	-0.771251	-0.432456	-0.685717	-0.545124	-0.584929	-0.531097	-0.444407	-0.517349	-0.699237	-0.375944	-0.550024	-0.520857	-0.431613	-0.634	-0.716749	-1.01824	-0.742894	-0.808071	-1.00116	-0.805425	-0.566721	-0.88491	-0.68919	-0.8023	-0.31422	-0.893067	-0.46519	-0.359683	-0.667399	-1.02528	-0.316209	-1.0816	-0.92994	-0.491194	-0.726943	-0.78648	-0.59238	-0.448181	0.187912	0.0490885	0.112213	0.109
	-0.57208	-0.686465	-0.710714	-0.630249	-0.325314	-0.515474	-0.424879	-0.558533	-0.507607	-0.664267	-0.564705	-0.499959	-0.581456	-0.534017	-0.35848	-0.604527	-0.571993	-0.669168	-0.535547	-0.427353	-0.66727	-0.75518	-0.698563	-0.578713	-0.830051	-0.942393	-0.686365	-0.693211	-0.48498	-0.837399	-0.5121	-0.449091	-0.665737	-0.65641	-0.703292	-0.724542	-0.749813	-0.383429	-0.930798	-0.53055	-0.389507	-0.393433	-0.78605	-0.68424	-0.589291	-0.781651	-0.719541	-0.594654	-0.712547
	0.071103	0.128091	0.229133	0.273559	0.165697	0.227336	0.162319	0.185633	0.188526	0.301854	0.58878	0.270286	0.317818	0.282634	0.451089	0.072499	-0.0875365	-0.563531	-0.389523	-0.389308	0.622733	0.0523115	0.177093	0.203945	-0.05221	0.098028	0.453272	-0.175593	1.57023	0.235978	0.192902	0.140252	0.363254	0.183767	0.286841	0.211873	0.186044	0.069154	0.160331	0.126244	0.0216235	-0.0772245	-0.1346	-0.00316101	-0.192399	-0.802821	-0.622406	-0.546794	-0.524319
	-0.58389	-0.711645	-0.696154	-1.05396	-0.700124	-0.737051	-0.660045	-0.543421	-0.416031	-0.671777	-0.560459	-0.43823	-0.291861	-0.291829	-0.476492	-0.014219	0.201636	0.0923753	0.140456	0.015548	-0.25263	-0.293779	-0.061816	-0.0444245	-0.055882	-0.035998	-0.30527	-0.123296	-0.54283	-0.119465	0.063264	0.378572	0.535714	0.133558	0.0319635	0.0379755	-0.006898	-0.041143	0.171025	0.420662	0.159796	0.373984	-0.1083	0.148025	0.226037	0.101637	0.0644755	-0.015952	0.133868
	-0.44904	-0.582864	-0.959634	-0.778259	-0.655894	-0.595501	-0.722559	-0.805326	-0.54249	-0.453067	-0.567393	-0.629735	-0.373646	-0.414116	-0.544154	-0.577087	-0.605255	-0.627014	-0.525844	-0.417373	-0.73116	-0.80522	-0.940184	-0.637513	-0.903141	-0.824703	-0.779935	-0.879931	-0.72573	-0.771739	0.074019	0.131076	0.037246	0.037655	0.329316	0.299491	0.253603	0.152746	0.26991	0.172761	0.0723735	-0.0242925	0.34708	0.532676	0.232846	0.389588	0.379669	0.542654	0.420152
	0.217473	-0.543213	-0.072099	0.294132	-0.101044	-0.400119	-0.126395	0.127027	-0.0897095	-0.237497	-0.152575	0.138448	0.426037	0.194023	0.143644	0.201987	0.197443	0.054398	0.0250275	-0.254944	-0.435059	-0.29777	-0.747174	-0.505563	-1.11904	-1.01639	-1.03372	-0.76066	-0.47409	-0.861619	-0.66402	-0.53639	-0.565797	-0.52733	-0.505453	-0.609181	-1.34272	-0.672199	-0.644165	-0.70057	-0.498083	-0.744443	-0.61633	-0.64164	-0.637411	-0.732301	-0.571993	-0.567584	-0.500548
	0.456655	-0.025926	0.120397	0.356568	0.209497	0.46706	0.140006	-0.034417	0.0820055	0.515361	0.174564	0.051903	-0.120749	-0.0985505	-0.158937	0.00959998	-0.00482351	-0.125517	0.116371	0.186086	0.622343	0.421697	0.821903	0.400875	0.439979	0.445811	0.51378	0.422635	0.720601	0.372728	-0.65599	-0.411061	-0.690467	-0.41018	-0.446163	-0.729222	-1.04114	-0.656289	-0.813768	-0.737569	-0.360323	-0.559253	-0.76398	-0.73179	-0.628841	-1.08487	-0.453687	-0.600084	-0.502373
	-0.06171	0.172756	0.388233	0.125009	0.083107	0.241928	0.068922	0.200466	0.0917275	0.063366	0.338734	0.288319	0.060988	0.0371695	0.276092	0.067082	0.145473	0.139736	0.144507	-0.03866	0.219813	0.419561	0.438227	0.408493	0.404216	0.181346	0.0530855	0.239463	0.1164	0.12005	0.254733	-0.0405975	0.381596	0.222825	0.147514	0.394844	0.460123	0.055464	0.408363	0.314562	0.248482	0.422291	0.07111	0.488203	0.279764	0.341447	0.26794	0.411525	0.315475
	0.408028	0.427869	0.361958	0.034202	0.432626	0.618353	0.374982	0.356999	0.31179	0.493345	0.453609	0.453575	0.331616	0.168801	0.167313	-0.586757	-0.442849	-0.62813	-0.440259	-0.430133	-0.81649	-0.738349	-0.51483	-0.683844	-0.953771	-0.62583	-0.724585	-1.01134	-0.59921	-0.895239	-0.36781	-0.53684	-0.834517	-0.383987	-0.732172	-0.504867	-1.04554	-0.696679	-1.03034	-0.788299	-0.602183	-0.647483	-0.64705	-0.63662	-0.401261	-0.387468	0.0347955	-0.05541	-0.100912
	-0.05883	0.105055	0.035992	0.530857	0.369855	0.246659	0.245968	0.0862403	0.102113	0.402174	0.579773	0.397052	0.183876	0.187479	0.271579	0.44463	0.542621	0.189645	0.323992	-0.169234	-0.0089705	0.106346	0.143332	0.102618	0.157464	0.260612	0.333457	0.266106	0.317193	0.356203	0.481622	0.570417	0.65017	0.403806	0.705095	0.367509	0.367091	0.568568	0.446167	0.564243	0.00811952	0.0524465	-0.14565	-0.08543	0.021082	0.3399	0.0515125	0.155791	0.018218
	0.241233	0.166957	0.228701	0.25019	0.04364	0.162712	0.074425	0.094205	0.109604	-0.00372902	0.134795	0.255301	0.044069	0.0623015	-0.026006	-0.712207	-0.66637	-0.614383	-0.652325	-0.674003	-0.545729	-0.6897	-0.654511	-0.541806	-0.982911	-0.970843	-0.737585	-0.81807	-0.76249	-0.874599	-0.59713	-0.441521	-0.873897	-0.57302	-0.658063	-0.764803	-0.921003	-0.576759	-1.06498	-0.95891	-0.541863	-0.872283	-0.50837	-0.64623	-0.746091	-1.08567	-0.632828	-0.715034	-0.535231
	0.173323	0.306254	-0.074108	0.711557	0.070416	0.116444	0.33271	0.349132	0.198511	0.305197	0.0953065	0.356248	0.205293	0.464382	0.051827	0.401472	0.315781	0.583869	0.406927	0.113866	0.0289815	-0.0914295	-0.147034	0.332196	-0.068756	-0.077048	-0.00911447	-0.0011055	0.00843	-0.0735915	-0.01512	0.279553	-0.090982	0.178476	0.00531051	0.0228225	-0.03519	0.192619	-0.00672698	-0.00327948	0.237247	0.454926	0.32314	0.539946	0.273432	0.194808	0.101103	0.145438	0.143321
	0.615	0.346184	0.554664	0.574247	0.824147	0.125626	0.65351	0.432703	0.299202	0.733075	0.0871395	-0.227473	0.192758	0.174603	-0.108006	0.137415	-0.199527	0.060189	-0.162107	0.44526	0.0940965	-0.0968925	-0.143224	-0.130125	0.12774	-0.00562	0.0926845	0.140077	0.642936	0.103974	-0.16585	-0.409001	-0.351512	-0.47829	-0.399533	-0.492033	-0.373509	-0.619919	-0.595551	-0.249819	0.25702	-0.102151	0.497204	0.289274	0.353176	0.367833	0.00271749	0.049945	-0.121596
	-0.62179	-0.682995	-0.483304	-0.904739	-0.602154	-0.707361	-0.48617	-0.604226	-0.806021	-0.591747	-0.482314	-0.454393	-0.439599	-0.382077	-0.4972	0.144091	0.0414535	-0.005688	0.0871285	0.215599	0.0159945	0.143606	-0.075348	-0.0869855	0.020437	0.077946	0.155317	0.0409005	0.607698	0.141392	0.195824	0.0895625	0.219743	0.083999	0.0124715	0.0533915	0.152088	-0.08588	0.3721	0.180658	0.0815215	0.0108035	-0.0637401	-0.08313	0.011214	-0.0862765	0.00449151	-0.098271	0.0578782
	0.377703	0.56661	0.440137	0.739291	0.185715	0.241928	0.277924	0.27295	0.346929	0.193182	0.322212	0.562265	0.520113	0.348242	0.360648	0.711693	0.675227	0.485028	0.451521	-0.115461	0.0394305	0.272949	0.18598	0.246276	-0.03268	0.079744	-0.0180325	0.20569	0.12834	-0.0461905	-0.42482	-0.472821	-0.635017	-0.70113	-0.377863	-0.789993	-0.784933	-0.738549	-1.35615	-0.578399	-0.461774	-0.638453	-0.61314	-0.88125	-0.517521	0.418509	0.22255	0.405093	0.299735
	0.244771	0.458121	0.411873	0.214118	0.332547	0.633654	0.485964	0.31924	0.224054	0.330481	0.275165	0.364636	0.181138	0.21591	0.12946	0.377583	0.277791	0.218192	0.221811	0.146949	0.304765	0.3399	0.553518	0.445668	0.622777	0.488796	0.377895	0.741913	0.12701	0.594182	0.00430995	0.0580065	0.21432	-0.008531	0.153174	0.0844225	0.334463	0.107069	0.191659	0.265639	0.0611185	-0.167312	0.04996	0.027812	-0.085813	-0.840011	-0.578373	-0.580814	-0.505267
	0.349948	0.354088	0.142524	0.679056	0.590262	0.417382	0.653951	0.478499	0.141452	0.733799	0.554121	0.029222	0.465322	0.523086	0.302736	-0.736707	-0.454824	-0.388523	-0.275438	-0.560123	-0.633259	-0.74735	-0.925964	-0.547922	-0.890421	-0.873223	-0.711175	-0.605671	-0.49087	-0.68559	-0.6285	-0.615541	-0.665467	-0.49057	-0.574053	-0.719722	-0.716433	-0.452069	-0.791898	-0.57488	-0.415393	-0.844373	-0.80552	-0.76681	-0.515751	-1.00747	-0.571945	-0.538354	-0.535709
	0.00221899	0.037922	0.27721	0.186572	0.176657	0.225249	0.065898	-0.095646	0.0292345	0.278636	0.24123	0.22713	0.045937	0.0624635	0.099837	0.35021	0.274707	0.235218	-0.0182255	0.175143	-0.00785148	-0.110474	-0.056038	0.0366195	0.026218	-0.084169	0.0139495	0.0404275	0.297654	0.263569	0.041961	0.179486	0.294733	0.119136	0.172142	0.0572025	0.115559	0.267589	0.095719	0.137802	0.102697	0.275241	0.21226	0.22028	0.263752	0.100775	0.0418065	0.064253	0.009873
	0.088191	0.100669	0.344479	-0.070949	0.153389	0.060836	-0.007186	0.0492376	0.137607	0.076088	0.187834	0.108471	0.115719	0.135597	0.146202	0.030326	-0.0729035	-0.133029	-0.0697965	0.223097	0.261717	0.0774885	-0.095232	-0.0233415	0.133089	-0.048255	0.202545	0.0295455	0.636778	0.0884085	-0.91794	-0.25338	-0.748797	-0.49779	-0.771263	-0.565086	-0.775133	-0.537449	-1.32737	-0.826329	-0.459563	-0.629074	-0.60231	-0.62259	-0.441211	0.0758575	0.195841	0.073068	0.130472
	0.259503	0.512075	0.630878	0.981326	1.078	0.68696	0.788751	0.558718	0.381278	1.00143	0.666918	0.488041	0.494747	0.458696	0.458761	-0.721547	-0.636825	-0.664567	-0.665725	-0.416368	-0.726379	-0.60351	-1.03059	-0.636453	-1.04329	-0.654704	-1.02565	-0.68719	-0.69774	-0.81761	-0.34298	-0.452541	-0.619647	-0.54341	-0.618703	-0.933953	-0.875313	-0.609179	-0.915028	-0.61535	-0.512843	-0.930763	-0.45839	-0.58705	-0.622781	-0.0325135	0.220097	0.013387	0.0377138
	-0.43521	-0.617361	-0.660724	-0.793269	-0.437052	-0.654721	-0.67636	-0.683924	-0.54968	-0.565087	-0.461946	-0.611321	-0.627966	-0.233137	-0.468094	-0.139261	0.528983	0.250004	0.412032	0.276679	0.36801	0.568036	0.413477	0.258025	0.477778	0.11386	0.531454	0.883797	1.00866	0.631029	0.293817	0.29345	0.18927	0.423154	0.597315	0.232118	0.310861	0.601451	0.37331	0.143595	0.0861345	0.785899	0.903237	1.09901	0.656569	1.02162	0.368638	0.80309	0.165239
	1.00162	0.515087	0.245414	1.75893	0.620252	0.595888	0.531358	0.978917	0.743432	0.580534	-0.157536	-0.371295	0.138194	1.27946	-0.628184	0.380784	-0.139609	1.06999	0.629112	0.33627	0.336011	-0.120678	-0.29324	-0.309334	-0.554431	-0.389667	-0.145201	-0.0754975	0.01422	-0.384507	-0.48633	-0.504591	-0.755407	-0.42645	-0.499752	-0.442291	-0.859253	-0.451209	-0.770078	-0.79846	-0.313646	-0.539493	-0.91283	-1.00855	-0.489651	-0.532284	-0.357234	-0.570964	-0.515491
	0.073839	0.040742	-0.063522	0.092449	0.201252	0.044804	0.097622	0.0298052	0.132344	0.191577	0.141438	-0.071711	0.075206	-0.0498555	-0.00779	0.05137	0.236787	-0.117183	0.164635	-0.018385	0.0908835	0.162471	-0.022178	0.0186635	0.136293	0.000773013	0.0815435	0.0706045	0.446457	-0.0043115	0.023203	-0.0528085	-0.188449	-0.137289	-0.0561685	-0.157197	-0.019478	0.19268	-0.124693	-0.00392148	0.131079	0.0126675	-0.18353	-0.28309	0.119671	-0.212888	0.0630575	-0.130065	-0.078964
	-0.06481	-0.149781	-0.366155	-0.128596	-0.132996	-0.168952	-0.098041	-0.171247	-0.258015	0.023304	0.0763855	-0.076923	0.154499	0.101296	0.145137	0.064366	0.161095	0.189361	0.0108065	0.023308	-0.41193	-0.38959	-0.707335	-0.432289	-0.540941	-0.669402	-0.265958	-0.596231	0.08753	-0.571198	-0.36471	0.205948	-0.22518	-0.318555	0.237367	-0.500154	-0.477345	0.498676	-0.282876	-0.161631	-0.234504	-0.366563	-0.30014	0.623703	-0.126728	-0.44711	-0.24316	-0.00636402	-0.250251
	0.328764	0.350808	0.168119	0.770549	-0.0488	0.107165	0.304105	0.237962	0.282962	0.126719	0.253564	0.446709	-0.011578	0.542898	0.587411	0.246738	0.325691	0.438335	0.247601	0.162032	-0.143538	-0.22713	-0.317379	-0.0911615	-0.322298	-0.212385	-0.239953	-0.186439	-0.10757	-0.255189	-0.15416	0.684121	-0.251859	0.198095	0.489401	-0.204698	-0.431011	0.285637	-0.148829	-0.167398	0.0709825	0.499426	0.25146	0.46582	0.160292	0.475464	0.208661	0.284539	0.224731
	0.140289	0.197094	0.23431	-0.130515	0.424053	0.123827	0.107042	0.171203	0.0411775	0.257053	0.214746	0.198444	0.446057	0.0849235	0.147692	0.149501	0.151798	0.183668	0.132025	0.301453	0.268604	0.156144	0.085473	0.0300185	0.139217	0.125689	0.154394	0.209622	0.664016	0.0302175	0.098473	0.251661	0.270219	0.103469	0.153474	0.0556655	-0.061855	-0.170353	-0.313054	0.139548	-0.0135535	-0.0674975	0.19355	0.00236601	-0.106017	-0.76177	-0.146455	-0.172514	-0.320369
	0.048451	-0.003004	0.101998	-0.235548	0.192836	0.00184	-0.133728	0.241021	0.0645855	-0.236077	0.138637	0.212289	0.525895	0.480865	0.130089	0.448894	0.323834	0.224999	0.274274	-0.019655	0.0321825	-0.0908405	0.147895	0.0966545	0.092658	0	-0.317376	0.0232955	-0.52789	-0.117378	-0.39421	0.0607845	0.050388	-0.071739	-0.554343	-0.10003	-0.289935	-0.678989	-0.371427	-0.349241	0.430638	0.311049	0.27398	0.765933	0.557394	0.349943	0.539824	0.659955	0.321572
	-0.10799	0.136142	0.015513	0.227936	0.256235	0.264261	0.20272	0.10293	0.307333	0.163432	0.445841	0.581893	0.411244	0.241767	0.291344	1.01104	0.976856	0.540204	0.596602	0.054706	0.16783	0.453313	0.337665	0.609282	0.444626	0.19965	0.202618	0.337182	0.382949	0.380102	0.263865	0.254954	0.422946	0.346138	-0.0628225	0.776762	0.506549	0.120604	0.715365	0.558642	0.11119	0.00985947	-0.23919	-0.031208	0.092124	-0.196228	-0.0763065	-0.253167	0.0431042
	-0.3581	-0.163095	-0.36711	-0.054687	-0.348781	0.136007	-0.030359	-0.198014	-0.342758	0.409073	0.0582695	1.31377	-0.128557	0.342663	-0.416165	1.20626	1.30055	0.668443	1.11728	0.68598	0.260902	0.822085	0.489804	0.488961	0.595263	0.224904	0.572303	0.6515	0.557617	0.686879	0.657867	0.701677	1.29144	0.591868	1.3225	0.738083	0.236241	1.14412	0.241681	0.822657	-0.211345	0.790306	0.22429	0.593975	0.432801	-2.57989	-1.94386	-2.27908	-1.8801
	0.168364	0.056718	0.240129	-0.038356	0.142032	0.017959	0.08928	0.0631161	0.0405325	-0.0843271	0.348206	0.471349	0.471447	0.220962	0.415237	0.33534	0.604499	0.327562	0.344225	0.246909	-0.214653	-0.0157035	-0.118365	-0.0986225	-0.151701	-0.138042	-0.237774	-0.277981	-0.20524	-0.131036	0.141566	0.258977	0.169504	0.115604	0.188186	0.157556	0.004173	-0.038469	0.140835	0.259782	0.0221825	0.100814	-0.10127	0.152928	0.149981	-0.193921	-0.173806	-0.157854	-0.081107
	-0.02172	-0.026079	0.000321001	-0.241326	-0.002988	-0.156252	-0.165361	-0.098686	-0.227346	-0.110317	0.0737855	-0.065081	0.26459	0.00553849	0.012069	0.123271	0.199326	0.050744	0.0823338	0.019241	-0.157413	-0.219779	-0.256989	-0.276395	-0.347044	-0.360547	-0.307397	-0.203168	-0.12815	-0.273202	-0.24643	-0.0039795	0.071385	0.00778404	-0.602583	0.0160665	-0.114073	-0.338949	-0.077342	-0.219162	0.35028	0.155408	-0.00872999	0.316697	0.256392	0.373124	0.276213	0.320162	0.247324
	1.6661	0.220242	0.322023	-0.289289	-0.332291	0.207733	0.03231	0.407591	0.381592	-0.0923071	0.188341	0.460029	0.172067	0.548465	-0.557024	0.382985	0.599796	0.519336	0.749694	0.178393	-0.41965	0.177804	-0.126221	-0.0318555	-0.1702	0.061898	0.145941	-0.0410095	-0.0379	-0.0268455	0.424306	1.16549	0.38793	0.951815	-0.184182	0.412419	0.075248	-0.010229	0.170127	0.11312	1.10937	0.813089	0.06629	0.346207	0.861521	0.240155	0.281243	-0.180066	0.889065
	0.409272	0.359125	0.640534	0.591474	0.53862	0.377763	0.389331	0.383119	0.178747	0.649699	0.0645185	0.145956	0.224335	0.108792	0.088423	-0.081267	-0.104266	0.027777	-0.0920075	0.205853	0.0869515	-0.0152905	-0.017671	-0.216265	-0.232318	-0.108549	0.196844	0.0478405	0.450566	-0.138753	0.00436991	-0.0976425	-0.259233	-0.147972	0.0701745	-0.309566	-0.314647	0.174461	-0.42722	-0.197817	0.165101	0.166531	0.42157	0.119164	0.233667	0.158067	0.0730525	0.067237	0.104691
	0.138427	0.022858	0.219309	0.259196	0.296738	-0.100133	0.145981	0.100999	0.0461585	0.402108	0.0341885	-0.111691	-0.000614993	0.0350375	0.105123	0.07638	-0.0411725	0.259642	-0.145443	0.177055	-0.0853135	-0.150532	0.009726	-0.150723	-0.146162	-0.011102	-0.203736	-0.112496	0.236542	0.331557	-0.09013	0.268986	-0.072304	-0.126733	0.223664	-0.0326345	0.030805	0.16561	-0.09661	-0.0777405	0.204962	0.217346	0.1199	0.249105	0.241124	0.0787485	0.0763305	0.187856	0.141743
	-0.46916	-0.478257	-0.211851	-0.401739	-0.316437	-0.433243	-0.36957	-0.241679	-0.264847	-0.438267	-0.111336	-0.180359	-0.113396	-0.0648915	0.157658	0.157488	0.545385	0.137014	0.0158925	-0.199531	-0.671519	-0.489249	-0.526357	-0.508736	-0.497016	-0.630012	-0.558915	-0.439919	-0.41326	-0.62455	-0.82393	-0.105301	-0.200958	-0.45148	-0.693413	-0.748422	-1.01006	-0.211653	-0.746678	-0.873379	-0.28995	-0.578293	-0.31513	-0.14488	-0.424481	-0.201788	-0.0285235	-0.170779	-0.356556
	0.058414	0.357302	-0.06102	0.221827	0.385833	0.365638	0.414362	0.328898	0.289429	0.576121	0.187156	0.009738	-0.084073	0.0520635	-0.163844	-0.424767	0.2214	-0.106558	0.112315	0.580031	0.18984	0.575989	0.368683	0.0765365	0.906384	0.688893	0.0727715	0.732916	0.233954	0.362182	0.392834	0.611052	0.809426	0.758555	0.931731	1.28769	0.873382	0.802228	0.99682	1.20893	-0.31249	-0.339173	0.0228299	0.050885	0.01257	0.287984	0.0202385	0.262597	0.0920262
	-0.11161	0.088079	-0.035954	-0.015912	-0.200445	0.24367	0.122585	0.0483875	0.107504	-0.041357	0.229168	0.059891	0.489549	0.267395	0.13774	0.292362	0.48623	0.463692	0.525717	-0.115812	0.295424	0.530235	0.649332	0.435742	0.577831	0.697918	0.494696	0.57953	0.239922	0.514772	0.072334	0.133381	0.089682	-0.04719	0.176845	0.2919	0.998808	0.237017	0.299691	0.100879	-0.124186	0.0302625	-0.02773	0.379054	0.00628799	0.474667	0.204885	0.338472	0.215349
	0.316237	0.340703	0.332382	0.790548	0.328215	0.460137	0.470426	0.459784	0.495198	0.197361	0.176238	0.305147	0.202552	0.359035	0.021157	0.689077	0.422907	0.811716	0.657838	0.312961	0.125145	0.169133	0.323279	0.21677	0.299907	0.259305	0.0447285	0.113697	-0.37753	0.202407	-0.0890101	-0.184678	0.214356	0.214585	-0.530443	0.35606	0.372871	-0.256129	0.463064	0.247651	-0.156156	-0.0817475	-0.25456	0.133834	-0.19163	0.112622	0.136713	0.164827	0.0488575
	0.064555	0.048445	0.112129	0.132364	0.044712	0.011044	0.221717	-0.090354	-0.21379	0.418536	0.109054	-0.145395	-0.016545	0.00316849	-0.02173	-0.607557	-0.484596	-0.602765	-0.653072	-0.527823	-0.48523	-0.381819	-1.00922	-0.913724	-0.612181	-0.694646	-0.832305	-0.82125	-0.73212	-0.96629	0.179359	0.10957	-0.068105	0.05348	0.164268	0.0785855	0.065171	0.094066	0.057016	-0.00450149	-0.0800215	0.114741	0.30832	0.455371	0.096136	0.417955	0.321144	0.49504	0.324737
	-0.50867	-0.461598	-0.481801	-1.24453	-0.412622	-0.483048	-0.685313	-0.394581	-0.477561	-0.451757	-0.563708	-0.446458	-0.62203	-0.457168	-0.725824	-0.538237	-0.589666	-0.623019	-0.710138	-0.517823	-0.57843	-1.11596	-0.765054	-0.588633	-1.20222	-0.780163	-0.832235	-0.465218	-0.84243	-0.589131	-0.5338	-0.29816	-0.617607	-0.66381	-0.761553	-0.64042	-0.862403	-0.717339	-1.23324	-0.753439	-0.513394	-0.890463	-0.58201	-0.66196	-0.313429	1.12661	0.441572	0.858222	0.732198
	-0.37626	-0.721285	-0.691574	-0.937239	-0.650164	-0.630081	-0.804267	-0.625398	-0.512088	-0.451647	-0.359501	-0.553282	-0.500974	-0.492638	-0.555921	-0.430147	-0.485715	-0.649687	-0.341437	-0.655313	-0.679069	-0.724239	-0.756644	-0.914504	-0.602251	-1.00521	-0.757486	-0.922561	-0.70037	-0.718789	-0.67642	-0.43122	-0.682107	-0.56904	-0.577893	-0.742582	-0.851933	-0.723819	-0.748738	-0.64377	-0.452623	-0.612073	-0.51292	-0.681	-0.530261	-1.07863	-0.359937	-0.741434	-0.550991
	-0.02671	0.113357	0.093787	-0.21439	0.201689	0.074394	-0.016771	-0.084565	0.138547	-0.000487	0.0904045	0.269421	0.066171	0.0257095	0.25003	0.213021	0.11827	0.0846059	0.100048	0.00150102	-0.288615	0.000673532	-0.00161201	0.000885487	0.055856	-0.045475	-0.180935	-0.161692	-0.08223	-0.124694	0.13581	0.27579	0.21634	0.217469	0.0461385	0.156513	0.046628	0.301486	0.062428	0.0827875	-0.0972915	0.0261345	-0.0513501	-0.21812	-0.069648	-0.295063	-0.381712	-0.277791	-0.171918
	0.377922	-0.088551	0.467027	0.395561	0.357594	0.00905699	0.197203	0.160707	-0.0930785	0.278801	0.129848	0.299795	0.288187	0.188913	0.132423	0.421527	0.353241	0.203779	-0.0156615	-0.033322	0.299461	0.171546	0.099273	0.103604	-0.038271	-0.149522	-0.172634	0.0478595	0.29644	-0.0892825	-0.15617	0.255611	0.103916	0.047454	0.153842	-0.0458495	-0.166475	0.039	-0.022909	-0.0211185	0.168135	-0.0437225	0.21906	0.213707	0.153252	0.0386695	0.130053	0.171368	0.0693207
	0.304984	0.243483	0.436974	-0.283969	0.288747	0.333489	0.276066	0.174685	0.151855	0.224956	0.202007	0.286612	0.269285	0.199338	0.309877	0.614899	0.311155	0.356695	0.229817	0.081336	0.00355452	0.0699075	0.034377	0.140895	0.189657	0.129471	-0.184365	0.188573	-0.31927	0.14933	-0.10368	-0.00932652	0.280065	-0.153513	-0.109832	0.0602015	0.268678	-0.224601	0.279322	0.235134	0.260942	0.00133148	0.03724	0.196341	0.220985	0.341929	0.31471	0.304805	0.295095
	-0.23695	0.086935	0.164439	-0.174577	-0.007365	0.268853	-0.023672	-0.096687	0.105346	0.131906	0.30292	0.181665	0.107213	0.0525955	0.399653	0.157647	0.0538705	0.311859	0.164059	0.353571	0.0954085	0.188513	0.208041	0.397387	0.332742	0.267274	0.1677	0.244879	0.16251	0.264385	0.339082	-0.0335255	0.25094	0.296766	0.457078	0.396914	0.328811	0.231719	0.449614	0.535447	0.164283	0.302184	-0.00872999	-0.1446	0.019866	-0.7391	0.185116	0.05077	-0.052573
	-0.56639	-0.359884	-0.667864	-1.06366	-0.716304	-0.623591	-0.667276	-0.50195	-0.440614	-0.312157	-0.431315	-0.761975	-0.436144	-0.525967	-0.592736	-0.654137	-0.675259	-0.345244	-0.500265	-0.468283	-0.642909	-0.514719	-0.715395	-0.695604	-0.947561	-1.14638	-0.829155	-0.756491	-0.69074	-0.53253	-0.48466	-0.52409	-0.599677	-0.64053	-0.627063	-0.730152	-0.935403	-0.612549	-0.909798	-0.56689	-0.498713	-0.805373	-0.50099	-0.76152	-0.285189	0.610307	1.04541	1.0227	0.306666
	0.385137	0.614649	0.511989	0.829597	0.673266	0.627061	0.784635	0.655893	0.378127	0.348752	0.195368	0.15255	0.127708	0.238479	-0.159909	0.577494	0.190064	0.368035	0.349935	0.494846	0.478387	0.315895	0.236979	0.314135	0.450897	0.205624	0.425731	0.49388	0.697981	0.431991	-0.22745	-0.00348753	-0.111466	-0.265982	-0.0708525	-0.35208	0.265545	-0.202079	-0.14257	-0.124687	0.35276	0.602619	0.546795	0.630822	0.561305	0.0669545	0.264635	0.124545	0.159294
	-0.70483	-0.477658	-0.735914	-0.787729	-0.685044	-0.297915	-0.505522	-0.839792	-0.621221	-0.795217	-0.517053	-0.496889	-0.452285	-0.543898	-0.422068	-0.916907	-0.542047	-0.530851	-0.449591	-0.589483	-0.747969	-0.52773	-0.831684	-0.734644	-0.764371	-0.539576	-0.736305	-0.596471	-0.39556	-0.589765	-0.56513	-0.458281	-0.937197	-0.43662	-0.557723	-0.592364	-0.813003	-0.672469	-0.632891	-0.71498	-0.478214	-0.393804	-0.60597	-0.69043	-0.589501	-0.967911	-0.449278	-0.883624	-0.754998
	0.324494	0.469507	0.315118	0.857567	0.705051	0.608805	0.664913	0.706612	0.775827	0.550312	0.199002	0.252344	0.235387	0.287493	0.207499	0.00492799	0.0773305	0.0932258	-0.0097995	0.344343	0.370111	0.829135	0.511356	0.91775	0.412182	0.149552	0.443507	0.306908	0.790254	0.125847	0.3629	0.322026	0.434179	0.025466	0.718216	-0.163876	-0.109865	0.397989	-0.259909	0.325471	0.283428	0.646682	0.26143	-0.14572	0.230134	-0.808441	0.356162	0.212879	-0.105369
	-0.35861	-0.302972	-0.249504	-0.493089	-0.405526	-0.514099	-0.465746	-0.436302	-0.453224	-0.383987	-0.476848	-0.718781	-0.671768	-0.285912	-0.316617	-0.637597	-0.609493	-0.551777	-0.579332	-0.900013	-0.802069	-0.93909	-0.808364	-0.962334	-0.869631	-0.768953	-0.998655	-0.797781	-0.91287	-0.8656	-1.14716	-0.246941	-0.963957	-0.71756	-1.05268	-1.04784	-0.923473	-0.374229	-0.770558	-1.17814	0.572863	-0.0605615	0.13652	0.528381	0.204207	0.702712	0.541261	0.499377	0.559398
	0.254474	0.284656	0.167946	0.564247	0.163868	0.464756	0.437178	0.343327	0.331825	0.295518	0.307214	0.372708	0.201122	0.417316	0.184342	0.376156	0.294697	0.410089	0.26879	0.257828	-0.0397375	0.0264525	-0.056092	0.0202585	0.321064	0.147108	0.106336	0.163306	0.374323	0.126209	0.139905	0.178446	0.078303	0.042212	0.143689	0.218944	0.263754	0.126948	0.208075	0.22203	0.203484	0.542695	0.31733	0.438286	0.354544	0.18744	0.345498	0.638985	0.292123
	-0.5949	-0.48995	-0.675914	-0.744589	-0.591894	-0.711981	-0.577908	-0.592762	-0.716981	-0.475917	-0.475819	-0.421302	-0.50703	-0.4015	-0.292197	-0.706857	-0.612448	-0.781489	-0.54431	-0.509123	-0.672659	-0.586679	-0.703335	-0.620853	-0.733741	-0.967683	-0.767985	-0.82422	-0.56564	-0.780139	-0.61442	-0.58818	-0.444459	-0.43198	-0.489012	-0.802172	-1.14286	-0.473639	-0.956438	-0.795359	-0.559633	-0.639953	-0.72235	-0.87798	-0.603431	-0.631128	-0.470832	-0.713124	-0.444961
	0.125405	0.035334	0.00150898	-0.135404	-0.00306801	-0.009013	-0.010636	0.0900216	0.0869395	-0.126307	-0.0378485	0.075849	0.278219	0.128044	0.056751	0.069406	0.133689	0.045417	0.105684	0.014778	0.0830295	0.250179	0.239404	0.186985	0.200532	0.322438	0.0758605	0.226405	-0.00259995	0.186614	0.27034	0.12389	0.445693	0.190939	0.0327655	0.429649	0.481041	0.162075	0.440919	0.344914	0.0329115	0.0929655	-0.00362009	0.104107	0.061463	0.234336	0.109095	0.151974	0.179715
	-0.56568	-0.334119	-0.466418	-0.821559	-0.655894	-0.715221	-0.596523	-0.476601	-0.476324	-0.859307	-0.478684	-0.590948	-0.391075	-0.332562	-0.45382	-0.688577	-0.515445	-0.62034	-0.435466	-0.556523	-0.551529	-0.91747	-0.549219	-0.728183	-0.940651	-0.678187	-0.469435	-0.787211	-0.72785	-0.587672	0.069815	0.398955	-0.115952	0.100021	0.741745	0.0944605	0.211991	0.391573	0.038997	0.262369	-0.0233925	0.223143	0.635495	0.504135	0.168297	-0.702971	-0.565194	-0.675644	-0.575296
	-0.35089	-0.493965	-0.807264	-0.846419	-0.892724	-0.677031	-0.529166	-0.779053	-0.430921	-0.601327	-0.589359	-0.759825	-0.453124	-0.436669	-0.459989	-0.536257	-0.528559	-0.53755	-0.459745	-0.487273	-0.58861	-0.67555	-0.910684	-0.935574	-0.919051	-0.892873	-0.594165	-0.7187	-0.83443	-0.690539	-0.17367	0.214197	0.217205	0.103612	-0.0349455	0.148129	0.42254	0.235923	0.573529	0.0309615	-0.14641	-0.343903	-0.23872	-0.19406	-0.386281	0.0147505	-0.134885	-0.02728	-0.090925
	-0.0252599	0.307796	0.422815	0.547973	0.688186	0.209274	0.626847	0.428626	-0.119955	1.06334	0.428889	-0.010294	-0.131302	0.129811	0.138662	0.000876009	-0.0034835	0.112831	-0.0514965	0.341839	0.330095	-0.139611	-0.144633	-0.236916	-0.042669	0.029413	0.251187	0.215011	0.571185	0.166307	-0.14993	-0.0776765	-0.387188	-0.48612	0.331683	-0.577002	-0.587365	0.006313	-0.476172	-0.44622	0.317425	0.163796	0.745127	0.261036	0.717436	0.0179865	0.0783135	0.023889	-0.000229999
	0.118521	-0.052996	0.096086	0.211827	0.079308	-0.020822	0.00107402	0.11875	-0.0108345	0.214426	0.17842	0.119034	0.100549	0.12178	0.083537	0.063152	0.0687155	0.124736	-0.0061475	0.041414	0.0461895	-0.128721	0.074914	0.0564105	0.56735	0.163983	0.183658	0.265464	0.379241	0.0897725	0.00543994	-0.0969865	-0.096546	-0.019585	0.38622	-0.0139175	0.078755	0.244553	0.035162	-0.00923553	0.0213655	-0.0225045	-0.02884	-0.00757599	0.01579	0.217724	0.0181225	0.097772	0.0776746
	0.770483	0.624019	-1.06079	1.56612	-0.312163	-0.019503	0.75529	1.50811	0.993702	-0.747267	-0.537489	0.148121	0.142491	0.598076	-0.381788	0.470761	-0.477426	0.417384	0.364302	-0.336216	-0.0233445	-0.0542295	-0.033682	0.134685	-0.793461	-0.50805	-0.321749	-0.108797	-0.16064	-0.409593	-0.139	0.309611	-0.142609	-0.129963	-0.560912	0.116342	-0.458456	-0.266154	-0.280083	-0.329034	0.116978	1.5273	0.815281	1.54938	0.855956	1.08076	0.797552	0.60462	0.521833
	-0.47604	-0.731655	-0.653784	-0.131396	-0.794384	-0.538331	-0.813757	-0.64543	-0.67508	-0.460927	0.12448	0.415272	0.106056	-0.0316955	0.283604	0.643711	0.153034	-0.262858	-0.195619	0.197097	-0.167947	0.10978	-0.401666	-0.273322	0.096364	0.040585	-0.203301	-0.294868	0.511181	-0.121369	-0.15458	0.0439185	-0.126451	0.204284	-0.121919	-0.501774	-0.802043	0.688445	-0.661873	-0.336295	-1.21793	-1.40764	-1.22221	-1.376	-1.36883	-1.0094	-0.861893	-1.0731	-0.962609
	-0.44387	-0.358835	-0.260712	-0.770279	-0.42385	-0.459612	-0.546975	-0.54065	-0.548725	-0.618877	-0.241477	-0.010031	-0.100547	-0.375204	0.035734	0.309277	0.373027	0.0944704	0.0788535	0.072938	-0.0376585	0.663983	0.553401	0.546758	0.557879	0.454306	0.182345	0.510198	-0.42265	0.494317	0.043993	-0.00149751	0.609989	0.355854	0.0108695	0.570482	0.860806	-0.03532	0.836524	0.396124	-0.486163	-0.301754	-0.39782	-0.5421	-0.374141	-0.228636	-0.265326	-0.349669	-0.348225
	-0.57487	-0.570454	-0.773864	-0.674799	-0.679654	-0.788341	-0.495245	-0.236286	-0.641841	-0.459267	-0.634678	-0.582626	-0.404261	-0.469298	-0.51538	-0.565187	-0.586049	-0.646887	-0.346423	-0.451193	-0.548989	-0.544729	-0.785054	-0.809244	-0.915091	-0.561194	-0.836365	-0.796411	-0.57457	-0.568722	-0.02799	-0.000539541	-0.273209	0.03584	-0.0290465	-0.128539	0.100031	0.114166	-0.11032	-0.150488	-0.0411165	0.239028	0.23336	0.504671	0.096619	0.244218	0.139407	0.073147	0.0950099
	-0.64129	-0.680785	-0.708664	-0.908949	-0.584114	-0.449113	-0.598224	-0.543848	-0.434039	-0.254017	-0.614199	-0.637541	-0.445047	-0.540637	-0.361321	-0.737187	-0.533476	-0.513769	-0.459729	-0.610583	-0.759469	-0.770389	-0.647162	-0.550297	-1.0542	-0.729703	-0.943455	-0.42404	-0.48318	-0.588642	-0.69233	-0.574451	-0.740987	-0.42598	-0.591323	-0.5522	-1.04272	-0.660569	-0.773228	-0.64299	-0.419044	-0.627433	-1.02124	-0.63301	-0.580311	0.0401805	-0.000418484	0.161908	-0.005769
	0.110972	0.089134	0.15558	0.236502	0.317369	0.040141	0.263081	0.121813	0.0268225	0.300691	0.230139	0.181481	0.116194	0.0844635	0.348595	0.178541	0.204007	0.23136	0.136496	0.051644	0.128141	0.301344	0.337256	0.198185	0.256622	0.309017	0.254075	0.282081	0.491604	0.3063	0.032101	0.0872555	0.22012	0.127699	0.149202	0.117565	0.083982	0.034316	0.098697	-0.0354485	0.320575	0.377229	0.29126	0.182743	0.227072	0.237068	0.0556785	0.065985	0.109998
	-0.16835	-0.240883	-0.058745	-0.067345	-0.240653	-0.088447	-0.2645	-0.251702	-0.0973315	-0.194537	-0.0889635	-0.208141	-0.284519	-0.162016	-0.208502	-0.045283	-0.0166285	-0.120402	0.0113035	-0.121607	0.250318	0.323557	0.509542	0.30187	0.540261	0.606873	0.312945	0.257636	-0.05369	0.430314	0.108781	-0.0986145	0.219347	0.13276	0.0453685	0.330922	0.774872	0.097705	0.804386	0.501139	0.145045	0.0468635	0.17751	-0.01753	0.106088	0.199743	0.142678	0.111673	0.176214
	-0.44273	-0.713175	-0.46863	-0.533639	-0.905674	-0.654841	-0.529514	-0.448574	-0.413758	-0.783217	-0.695498	-0.638882	-0.506819	-0.464407	-0.492068	0.76111	0.538216	0.361999	0.497638	0.262807	0.217232	0.243111	0.474387	0.277862	0.313125	0.308165	0.139365	0.558073	-0.14798	0.465402	0.06818	-0.0633045	0.349844	0.076211	0.4226	0.394015	0.542521	0.28302	0.599269	0.546242	-0.0106255	0.191111	0.583034	0.22964	0.245235	-0.00552051	0.0505365	-0.218695	-0.129718
	0.193812	0.180761	0.103939	-0.252459	-0.030046	0.331725	0.137584	-0.001367	0.10462	0.089748	0.235014	-0.069157	-0.143713	0.0876025	0.106269	-0.203887	-0.0887235	-0.100832	-0.0102055	0.043617	0.270947	0.317515	0.553283	0.112496	0.523676	0.561606	0.483363	0.277188	0.00374997	0.47858	0.290565	0.0771295	-0.119041	0.103408	0.330336	0.0674315	0.240477	0.411319	0.229052	-0.121761	-0.163081	-0.166244	0.27878	-0.06043	-0.058419	0.16529	-0.147671	-0.076835	0.009527
	0.92192	-0.010121	0.322398	1.32525	0.041415	-0.332009	0.819884	0.27204	0.483937	0.241651	-0.181662	-0.735315	-0.152367	0.354711	-0.385312	1.39015	-0.345723	0.522158	-0.0152865	-0.055896	0.618841	0.670112	-0.122616	0.527125	0.342263	0.049413	0.242894	0.464181	0.980747	0.0187125	-0.17814	-0.0993765	-0.298017	-0.323505	-0.00340149	0.116879	0.179197	-0.0634	-0.043072	0.0439685	0.0477075	1.29303	1.02909	1.27464	0.732631	0.969225	0.504128	0.651497	0.240771
	0.333654	0.336904	0.43539	0.43506	0.514483	0.05181	0.229994	0.172458	0.157694	0.354858	0.00732149	-0.135249	0.054074	-0.0671575	-0.075546	-0.427557	-0.633896	-0.680216	-0.454356	-0.597673	-0.818209	-0.90275	-0.604652	-0.579651	-0.999071	-0.715393	-0.590295	-0.503447	-0.58115	-0.839849	-0.47189	-0.298631	-0.676697	-0.57361	-0.647292	-0.308481	-0.992413	-0.482159	-1.07857	-0.910609	-0.594643	-0.631123	-0.56607	-0.90629	-0.766811	0.425683	0.0601005	0.217757	0.101993
	0.279164	0.129818	0.279845	0.123131	0.127295	0.17581	0.193952	-0.085015	-0.0478455	-0.003212	0.177313	0.360313	0.188404	0.103489	0.131662	-0.039403	0.0181565	-0.036091	0.0135595	-0.148825	-0.0334635	-0.308439	-0.00373501	-0.134849	-0.101313	-0.00179499	-0.228058	0.0516985	-0.26525	-0.0848985	0.062735	0.137958	0.324869	0.111456	-0.166548	0.433555	0.510674	-0.156391	0.486987	0.268678	0.0861965	0.129077	0.22868	0.270907	0.175245	0.404191	0.177135	0.231796	0.1928
	-0.59049	-0.690515	-0.513385	-0.380099	-0.503106	-0.606611	-0.70517	-0.576443	-0.492756	-0.658377	-0.671039	-0.435392	-0.276754	-0.673507	-0.424262	-0.545247	-0.594509	-0.525547	-0.400133	-0.564723	-0.540039	-0.716609	-1.06932	-0.443237	-0.954161	-0.951023	-0.523335	-0.75225	-0.84416	-0.66336	-0.65632	-0.322751	-0.725307	-0.44272	-0.622193	-0.709572	-1.10771	-0.761489	-0.865608	-0.57864	-0.474363	-0.614573	-0.74823	-0.82792	-0.705501	-0.839131	-0.586846	-0.596054	-0.476342
	-0.13767	-0.084482	0.065989	-0.215635	0.014269	-0.277604	-0.06927	-0.015296	-0.101138	-0.063547	-0.117936	-0.310384	-0.115969	-0.133713	0.06145	-0.035834	0.152606	0.00385801	0.0534755	-0.180699	0.231835	0.0238785	0.151498	0.0527785	0.094082	0.119422	-0.105605	0.190207	-0.07252	-0.0412185	-0.22538	-0.146791	-0.267249	-0.317054	-0.202383	-0.503137	-0.305168	-0.115657	-0.244564	-0.110428	0.188698	0.0834805	0.18098	0.394644	0.175582	0.0886575	0.0833915	0.314414	0.0797893
	0.151282	0.48241	0.338235	0.410945	0.367131	0.487872	0.574902	0.110571	0.366153	0.516463	0.276933	0.367332	0.049891	0.201885	0.164824	0.33236	0.224429	-0.025501	0.178109	-0.018648	0.368113	0.503856	0.709776	0.588826	0.402463	0.454177	0.354207	0.401365	0.434587	0.515298	0.492346	0.203905	0.553329	0.28684	0.42434	0.534945	0.754463	0.366837	0.601221	0.676977	-0.0779005	0.11252	-0.10317	0.016344	-0.126973	0.0170545	-0.277553	-0.196529	-0.340202
	0.085268	0.109584	0.00681299	-0.047191	-0.155071	0.031825	-0.092732	-0.126732	-0.0217905	0.130676	0.181435	0.010238	0.024287	-0.0541895	0.070129	-0.032455	0.0646415	-0.069338	-0.0037985	-0.047878	0.232233	0.395102	0.359044	0.378709	0.295843	0.415547	0.16811	0.371543	0.318572	0.362255	0.228845	0.249826	0.45611	0.207037	0.203944	0.453986	0.799601	0.193193	0.745376	0.227724	0.131997	0.0871795	0.3282	0.361144	0.12659	0.184809	0.0238275	-0.093509	0.114058
	0.178416	0.209418	0.004076	0.279171	-0.057747	-0.038779	0.020033	0.001334	-0.0727555	-0.0451671	-0.0569455	0.055418	0.011008	0.0378725	0.08263	0.359517	0.506348	0.229565	0.292839	0.068206	0.0245705	0.149747	0.155695	0.304303	0.23017	0.154915	-0.0627425	-0.00514852	-0.09693	0.0775575	-0.01324	0.277389	0.122654	0.052361	0.00257447	0.167424	0.213648	-0.036642	0.099234	0.264418	0.454347	0.415639	0.32045	0.283286	0.373554	0.0363465	0.311201	0.204954	0.239162
	-0.023	-0.025679	0.044575	0.218271	0.087465	0.043348	0.041105	0.0284203	-0.0179125	0.16678	0.276249	0.045421	-0.02614	0.132232	0.042633	-0.223077	0.108216	-0.117534	-0.0121255	-0.055694	0.0567505	0.00144154	0.088685	-0.0025045	-0.065553	0.031255	-0.0521735	0.0977765	0.06552	0.0304945	-0.0505701	0.0682665	0.20933	0.19477	0.00326547	0.0906955	0.241365	0.04228	0.311383	-0.0505205	0.0940095	0.179798	0.08369	0.172498	0.138659	0.228399	0.0986305	0.221708	0.0968032
	-0.09102	0.158791	0.082644	0.293496	0.233525	0.175172	0.146043	0.149426	0.0807145	0.251528	0.164496	0.036591	0.097042	-0.0803775	0.128083	0.341042	0.330285	0.281796	0.188345	0.00914299	0.362709	0.333659	0.287029	0.467547	0.587571	0.378291	0.379138	0.0988755	0.569286	0.384309	0.374563	0.20203	0.676611	0.318822	0.240844	0.652735	0.865303	0.876732	0.812934	0.621508	0.296587	0.358487	0.0564999	0.271655	0.105421	0.257981	0.176024	0.424071	0.150902
	0.169022	0.217913	0.2174	0.839707	0.47626	0.311887	0.509022	0.358959	0.262296	0.576236	0.230057	0.143426	0.159223	0.420222	0.099075	0.343544	0.221731	0.224167	0.122285	0.244521	0.0805915	-0.0313585	-0.113473	0.0236515	-0.021988	-0.081543	0.0751835	-0.0183915	0.287757	0.0226875	0.0892659	0.0391045	-0.355927	-0.15023	0.474882	0.0884595	0.052126	0.148587	-0.068278	-0.204325	0.217088	0.270005	0.15273	0.472094	0.011347	0.622245	0.111502	0.535346	0.0966551
	-0.59386	-1.03339	-1.0478	-0.564329	-1.09101	-1.06362	-0.802327	-0.50238	-0.385619	-0.922007	-0.39629	-0.803855	-0.615212	-0.254995	0.049779	-0.719857	-0.44651	-0.235101	-0.339056	-0.363671	-0.537909	-0.65582	-0.744894	-0.571562	-0.864341	-0.523157	-0.809305	-0.792331	-0.56027	-0.572289	-0.36978	-0.116559	-0.603107	-0.218566	-0.245203	-0.334772	-0.392267	-0.176377	-0.233981	-0.373208	0.116495	0.239168	-0.25447	0.367474	-0.088672	0.145286	0.300765	0.218777	0.151473
	-0.52416	-0.603541	-0.683664	-1.22861	-0.752434	-0.628101	-0.365231	-0.388801	-0.418117	-0.608447	-0.664428	-0.461877	-0.53335	-0.530177	-0.460094	0.317345	0.278139	0.065028	0.274406	0.347284	0.563305	0.543715	0.528656	0.50261	0.552848	0.487543	0.276111	0.662557	0.870629	0.408333	-0.34347	-0.391921	-0.449247	-0.45639	-0.555493	-0.807862	-0.756413	-0.544389	-1.14747	-0.673339	-0.417473	-1.03345	-0.22787	-0.5877	-0.754611	-0.412593	0.155572	0.043051	-0.056817
	-0.08999	-0.086267	-0.247282	0.279292	0.214286	-0.127898	0.265734	0.117028	-0.0096155	0.518264	-0.24344	-0.331081	-0.034081	0.252048	0.243307	-0.626427	-0.433167	-0.65823	-0.468299	-0.586563	-0.683659	-0.80488	-0.455964	-0.952993	-0.894491	-0.881143	-0.805775	-0.60162	-0.54359	-0.77054	0.120943	0.81256	0.137501	0.302192	0.379514	0.202953	0.222743	0.539166	0.055475	0.0198755	-0.0101205	0.571944	0.521431	0.422469	0.066333	0.466662	0.1294	0.20555	0.126546
	0.822754	0.344771	0.609073	0.173042	0.456228	0.224803	0.169666	0.314072	0.432899	0.878706	0.39678	0.103517	0.237785	0.239413	0.344174	-0.536247	-0.68716	-0.54431	-0.617749	-0.518743	-0.685929	-0.353519	-0.768954	-0.427007	-0.880571	-0.764673	-0.786865	-0.956001	-0.49247	-0.84596	-0.58575	-0.468821	-0.721637	-0.54377	-0.543903	-0.781792	-0.820173	-0.675129	-1.1209	-0.535839	-0.456043	-0.741194	-0.8951	-0.77539	-0.585341	-0.578256	-0.560062	-0.507214	-0.709649
	0.029684	0.060935	-0.076201	-0.343749	0.110099	-0.02817	0.101291	0.0379186	-0.0454255	-0.315527	0.215859	-0.223635	0.201425	0.198765	0.136421	0.025846	-0.00585249	-0.018232	0.0347515	-0.154633	-0.103171	-0.204553	0.062463	-0.0817815	0.111758	0.148854	-0.0879455	-0.0102025	-0.19529	0.0661005	-0.01715	-0.0290885	0.134338	0.00830701	0.0190905	0.0397965	0.044388	-0.130714	-0.04171	-0.0827215	0.288388	0.111662	0.11949	0.407646	0.258456	0.418094	0.0985325	0.263222	0.158727
	-0.35883	-0.245752	-0.176675	-0.435179	-0.369352	-0.283462	-0.195123	-0.308048	-0.273197	-0.205527	-0.153711	-0.248883	-0.288958	-0.255426	-0.028796	0.018472	0.127567	0.0855221	0.249775	0.186712	0.0851915	-0.0236445	0.261532	0.162243	0.22161	0.320186	-0.00862846	0.160988	-0.19882	0.268192	-0.02781	-0.0594395	0.203669	-0.037989	-0.116155	0.240567	0.464383	0.00407204	0.399415	0.314546	0.179205	0.102897	0.11583	0.013079	-0.03806	0.239482	0.208224	0.223849	0.150189
	0.315665	0.277718	0.274394	0.308467	0.264641	0.28668	0.232516	0.260027	0.12735	0.301552	0.429891	0.255331	0.150447	0.173663	0.249054	0.310587	0.354101	0.503998	0.33747	0.058632	-0.0717365	-0.18653	-0.07542	-0.204597	-0.09654	-0.104441	-0.230616	-0.222338	-0.1682	-0.0904655	0.0886919	0.0948085	-0.00188601	0.138459	-0.254992	-0.00475751	8.90046e-05	0.095492	0.097526	-0.0488095	0.603256	0.606529	0.596302	0.459683	0.513234	0.706681	0.563964	0.701259	0.629465
	-0.47128	-0.673575	-0.615754	-0.752549	-0.793904	-0.602491	-0.754077	-0.716014	-0.562001	-0.756127	-0.425696	-0.587454	-0.372736	-0.398451	-0.520922	-0.535427	-0.560879	-0.59189	-0.438673	-0.523723	-0.619109	-0.792769	-0.838124	-0.491979	-0.864341	-0.709422	-0.812835	-0.64603	-0.62473	-0.548496	-0.66669	-0.37733	-0.829127	-0.41361	-0.528543	-0.704223	-0.814943	-0.403289	-1.05008	-0.81784	-0.36652	-0.857533	-0.75469	-0.57587	-0.430551	-0.851071	-0.642411	-0.708414	-0.505819
	0.154356	0.056736	0.19059	0.186315	0.290408	0.205287	0.208516	0.0779635	0.0523645	0.323881	0.252609	0.318023	0.276026	0.0957265	0.231155	0.381524	0.325004	0.200963	0.0959757	0.032886	-0.0152065	0.0916285	0.110917	-0.0203905	-0.063171	0.042174	-0.0693545	0.0562095	0.08178	0.127917	-0.00274998	-0.0554325	0.080463	0.123343	-0.174633	0.0835825	0.243424	-0.039095	0.146336	0.0545135	-0.149023	-0.0359235	0.16923	0.295581	-0.07817	0.426509	0.129049	0.186302	0.0712819
	-0.45992	-0.438574	-0.100248	-0.17598	0.044497	-0.505493	-0.310871	-0.238193	-0.244632	0.118588	0.154946	-0.297475	0.046902	-0.0899885	0.116105	-0.417077	-0.65457	-0.612662	-0.432385	-0.487703	-0.63364	-0.75771	-0.710701	-0.728594	-0.755321	-0.761033	-0.749365	-0.75179	-0.81723	-0.84033	0.412975	0.685372	0.14608	0.070906	0.767248	0.30347	0.388033	0.646697	0.08417	0.192696	0.0509355	0.583019	0.813434	0.793538	0.360059	-0.265918	-0.0157065	-0.02372	-0.215133
	-0.54811	-0.670325	-0.625964	-0.860489	-0.501849	-0.576881	-0.718154	-0.525907	-0.367302	-0.636357	-0.566812	-0.506033	-0.530177	-0.274905	-0.559014	-0.17094	-0.0776105	-0.280476	-0.269246	-0.082349	0.556515	0.553178	0.629759	0.957837	0.780233	0.668462	0.618001	0.596388	0.519255	0.552648	-0.55236	-0.115794	-0.921227	-0.62936	-0.552813	-0.585391	-1.03682	-0.692059	-1.1739	-0.795849	-0.408253	-0.684403	-0.85598	-0.71867	-0.591631	-0.72093	-0.650644	-0.728494	-0.618698
	0.098815	-0.00437199	0.239238	-0.309019	0.2104	0.127404	-0.00299799	0.0650536	0.0866635	-0.115837	0.387578	0.341655	0.337283	0.348191	0.487754	0.364435	0.401028	0.428981	0.33312	0.287022	-0.297608	-0.0796245	-0.031075	-0.104053	-0.145433	-0.061203	-0.12015	0.0098895	-0.22105	0.0329645	0.091723	0.0294995	0.19625	0.117361	-0.112519	-0.127745	-0.097807	-0.075547	0.141293	-0.0666395	0.246772	0.0701785	0.0106199	0.078943	0.054462	0.234195	0.232141	0.083637	0.299606
	-0.51722	-0.60391	-0.5481	-0.936259	-0.691314	-0.614101	-0.656369	-0.530982	-0.73625	-0.597247	-0.594548	-0.447436	-0.567234	-0.356971	-0.569742	-0.644127	-0.465131	-0.580806	-0.394349	-0.560663	-0.802479	-0.60341	-0.622573	-0.823384	-1.01201	-0.530097	-0.814445	-0.514571	-0.67956	-0.874279	0.047007	0.140096	-0.11339	-0.005209	-0.0166725	-0.0240025	-0.144884	0.1189	0.096794	-0.118526	0.226355	0.297549	0.27637	0.346739	0.112699	0.531537	0.0816295	0.17578	0.180973
	0.595604	0.470182	0.764533	0.716667	1.15393	0.347476	0.864314	0.599704	0.509665	0.564718	0.288731	0.402319	0.661708	0.183113	0.449099	0.068583	-0.300737	0.0877949	0.131628	0.339006	0.0210235	-0.0758215	0.162945	-0.231641	-0.096775	0.081623	0.171599	-0.195952	0.313651	-0.176609	0.201953	-0.0478305	-0.136221	0.112185	0.125071	0.192452	0.1608	-0.054855	-0.097466	-0.1382	0.14621	0.332152	0.683447	0.141727	0.294814	0.0352105	0.0361225	-0.054761	0.242513
	-0.46407	-0.605501	-0.754504	-0.890409	-0.534394	-0.543051	-0.506143	-0.817363	-0.360229	-0.768057	-0.656599	-0.338802	-0.411797	-0.544707	-0.338597	-0.581147	-0.327633	-0.56594	-0.46082	-0.621973	-0.54816	-0.709139	-0.858564	-0.772914	-0.709791	-0.693593	-0.683385	-0.584801	-0.58937	-0.621369	-0.53588	-0.452071	-0.838667	-0.361844	-0.822373	-0.557072	-1.38131	-0.818699	-0.850748	-0.75159	-0.600873	-0.692763	-0.7337	-0.764	-0.657431	-1.04208	-0.546067	-0.332893	-0.480708
	0.096899	0.472609	0.36264	0.625054	0.41671	0.338103	0.201772	0.120167	0.358439	0.408037	0.236179	0.174094	-0.121164	-0.0506245	0.43656	-0.030821	-0.0232185	0.117901	0.155838	0.541849	-0.122922	0.265872	0.101057	0.177776	0.296771	0.040842	0.115546	0.0050085	0.18931	-0.233139	-0.33735	-0.54727	-0.991837	-0.56911	-0.672893	-0.735342	-0.615729	-0.651519	-0.896358	-0.77404	-0.401918	-0.574163	-0.77439	-0.47702	-0.646101	0.315179	-0.208983	-0.152521	0.167215
	0.021541	0.060595	0.222703	0.128112	0.226671	-0.091237	0.077202	0.014498	-0.0677355	0.363458	-0.0102115	-0.096959	0.022505	-0.130272	-0.00724399	0.059991	-0.0160725	-0.026754	-0.000694498	0.226388	0.211307	0.172655	-0.070437	-0.0091325	0.139634	-0.057502	0.186666	0.13582	0.508404	0.194623	0.0336069	-0.0987985	-0.086751	-0.156658	0.282652	-0.152726	-0.06052	0.222309	-0.06274	-0.0833565	0.0793945	0.0685235	0.27266	0.04876	0.172581	0.0289365	-0.0341185	-0.043967	-0.103939
	-0.5006	-0.567282	-0.795674	-1.01683	-0.580774	-0.695661	-0.624285	-0.687681	-0.648361	-0.671047	-0.638049	-0.456901	-0.544678	-0.337637	-0.456057	-0.522857	-0.624081	-0.633012	-0.431609	-0.421453	-0.341052	-0.376799	-0.517586	-0.688163	-1.14923	-0.951353	-0.643595	-0.713151	-0.51932	-0.804019	-0.74846	-0.480861	-0.806027	-0.52901	-0.494333	-0.686233	-0.970893	-0.607869	-0.850118	-0.784719	-0.513953	-0.730593	-0.39354	-0.74276	-0.630281	0.359356	0.135984	0.33964	0.0408889
	0.315871	0.278088	0.684478	0.683614	0.620775	0.278372	0.435386	0.304949	0.417417	0.516643	0.188071	0.383667	0.165193	0.0201545	0.214719	0.252992	0.194102	0.211633	0.189902	0.454024	0.188787	-0.0533815	-0.151983	-0.263747	-0.104102	-0.088743	0.215651	-0.0160945	0.613663	-0.131056	-0.0904101	0.0386505	-0.255254	-0.144967	0.103492	-0.151597	-0.168512	0.07917	-0.334627	-0.255136	0.254111	0.172852	0.47193	0.113233	0.251239	0.0600545	-0.0373355	-0.110491	-0.062909
	-0.54449	-0.571956	-0.595704	-0.953159	-0.560294	-0.463272	-0.287933	-0.448634	-0.530225	-0.412697	-0.574058	-0.691979	-0.552727	-0.557068	-0.499022	-0.794637	-0.58233	-0.552709	-0.488126	-0.435903	-0.85696	-0.873629	-0.875684	-0.738254	-0.857971	-0.800093	-0.961185	-0.75804	-0.72697	-0.7234	-0.68142	-0.33265	-0.897577	-0.370073	-0.582673	-0.65874	-0.687753	-0.526189	-0.678893	-0.391576	-0.426643	-0.864633	-0.42891	-0.84125	-0.466651	-0.764111	-0.433568	-0.824054	-0.515723
	-0.0282401	0.179044	0.361291	0.175288	0.541108	0.243518	0.356708	0.275157	0.210336	0.538092	0.267558	0.139616	0.401087	0.11928	0.360648	-0.574507	-0.445309	-0.591643	-0.475657	-0.441223	-0.351798	-0.76116	-0.695423	-0.857214	-0.867591	-1.19448	-0.794045	-0.762791	-0.52722	-0.646119	-0.4259	-0.414931	-0.775437	-0.5156	-0.815583	-0.633498	-1.18481	-0.484949	-0.771158	-0.479701	-0.700194	-0.625763	-0.65066	-0.53621	-0.518741	-0.719511	-0.641155	-0.732634	-0.672781
	-0.49756	-0.554954	-0.598924	-0.533899	-0.668194	-0.493536	-0.519819	-0.705376	-0.52756	-0.480477	-0.587988	-0.499329	-0.553087	-0.601877	-0.483383	-0.541507	-0.580142	-0.538261	-0.532405	-0.491693	-0.609649	-0.769179	-0.847804	-0.671264	-0.743281	-0.646519	-0.733285	-1.00293	-0.48918	-0.563725	-0.50207	-0.485451	-0.591097	-0.6127	-0.810853	-0.663222	-0.913903	-0.564789	-1.17385	-0.587739	-0.428674	-0.573463	-0.79813	-0.68254	-0.341416	-0.525254	0.574306	-0.059309	0.15247
	-0.49562	-0.828285	-0.769724	-0.807869	-1.03524	-0.936271	-1.10508	-0.9645	-0.566621	-1.00055	-0.555746	-0.627023	-0.443142	-0.651937	-0.32003	-1.05804	-0.612569	-0.791952	-0.634069	-0.428983	-0.230878	0.533226	0.140522	0.0826195	0.052064	0.404697	-0.381043	-0.150421	-0.32925	0.0795915	-0.0165001	-0.0828635	0.484284	0.207719	-0.157568	0.690367	1.5218	-0.149773	1.54946	0.253348	-0.600433	-0.557603	-0.879	-0.3926	-0.753381	-0.291146	-0.322106	-0.399548	-0.416937
	0.740231	0.818558	0.692578	0.741726	0.236241	0.65351	0.524152	0.709687	0.499346	0.217263	-0.0284725	0.624317	-0.116671	0.464458	0.138003	-0.595987	-0.75336	-0.401745	-0.334341	-0.555823	-0.6267	-0.803429	-0.672671	-0.557341	-0.852401	-0.912473	-0.673725	-0.7546	-0.48704	-0.782969	0.349045	0.173996	0.059218	0.209557	0.327193	0.331153	0.255228	0.66006	0.476389	0.613292	0.332794	0.624163	0.509171	0.781976	0.457132	0.450383	0.261133	0.353802	0.344331
	0.119125	0.099325	0.181324	-0.162364	-0.136218	0.170307	-0.086247	-0.097677	-0.0385135	-0.030637	0.23793	0.285472	-0.016662	0.0880415	0.058023	0.385318	0.30644	0.21373	0.26812	0.208511	0.152382	0.368268	0.439371	0.456929	0.542046	0.583948	0.220071	0.400337	-0.32161	0.394781	0.124414	0.1075	0.492998	0.390573	-0.422963	0.65919	0.761823	-0.161231	0.770598	0.435851	0.165606	0.314667	0.15845	0.086185	0.221543	0.247259	0.112614	0.300923	0.261532
	-0.36405	-0.576956	-0.691404	-0.939439	-0.708864	-0.524997	-0.804327	-0.45456	-0.5644	-0.909577	-0.551522	-0.430714	-0.42294	-0.492407	-0.561226	-0.459227	-0.587342	-0.3257	-0.513343	-0.635243	-0.63469	-0.788239	-0.633596	-0.587624	-0.915961	-0.541411	-0.800725	-0.558281	-0.67126	-0.758479	-0.53773	-0.404481	-0.784967	-0.66379	-0.419003	-0.615029	-0.858543	-0.876389	-0.786478	-0.35436	-0.575004	-0.501534	-0.77703	-0.58556	-0.392011	-0.923321	-0.63158	-0.600944	-0.551235
	-0.58625	-0.472585	-0.610164	-0.839499	-0.531354	-0.515927	-0.711604	-0.714254	-0.639021	-0.681917	-0.611389	-0.583201	-0.402732	-0.468508	-0.536347	-0.121895	-0.0172395	-0.099721	-0.0768955	-0.00410098	0.260215	0.181877	0.332749	0.295767	0.321512	0.535277	0.341395	0.200248	0.0948	0.248595	0.052147	0.0365715	0.116467	0.141043	0.119606	0.310547	0.510174	0.234948	0.445528	0.265123	-0.0852455	0.0478985	0.14564	0.130155	0.113404	0.372268	0.0899905	0.254382	0.0847114
	0.257908	0.402637	0.549881	0.374459	0.173328	0.250886	0.514972	0.16169	0.0501795	0.338547	0.392466	0.01899	0.073359	0.281045	0.216905	-0.166775	-0.0542105	-0.138296	-0.238966	-0.10692	-0.0177935	-0.115618	-0.170535	-0.206061	-0.161278	-0.137926	0.0342955	-0.0711465	0.23343	-0.224393	-0.17975	-0.119914	-0.317193	-0.294779	0.00487646	-0.466058	-0.439257	-0.074362	-0.433108	-0.390685	0.16477	0.243997	0.618515	0.413373	0.376753	0.397329	0.235669	0.370678	0.208374
	0.268705	0.129014	0.301318	0.73369	0.138805	0.648284	0.314586	0.398924	-0.184836	0.371674	0.248815	0.194244	0.15523	0.370225	0.325848	-0.388327	-0.358147	-0.677408	-0.623194	-0.409712	-0.441789	-0.679969	-0.816444	-0.701933	-0.934381	-0.718913	-0.738165	-0.64103	-0.59186	-0.80906	-0.53161	-0.483651	-0.537657	-0.72355	-0.557853	-0.786913	-0.910813	-0.729659	-0.706457	-0.75851	-0.439294	-0.712484	-0.65964	-0.82331	-0.585061	0.565787	0.232749	0.365872	0.28317
	-0.5284	-0.346217	-0.581944	-0.913309	-0.764834	-0.518937	-0.335559	-0.576554	-0.457162	-0.736407	-0.397609	-0.638481	-0.579664	-0.581527	-0.546411	-0.523377	-0.481957	-0.307449	-0.4306	-0.531113	-0.61047	-0.93645	-0.792534	-0.743704	-1.06144	-1.08738	-0.459444	-1.05207	-0.59237	-0.64327	-0.57539	-0.481381	-0.690237	-0.47413	-0.487923	-0.698343	-0.922593	-0.604589	-1.15478	-0.849169	-0.467263	-0.454893	-0.72663	-0.6361	-0.802591	-0.88054	-0.615574	-0.401922	-0.561897
	-0.50707	-0.552671	-0.700784	-0.688179	-0.592854	-0.535751	-0.57401	-0.563162	-0.65401	-0.621627	-0.603999	-0.594371	-0.347321	-0.652977	-0.562708	-0.689287	-0.476095	-0.409739	-0.367573	-0.486673	-0.339833	-0.622669	-0.646772	-0.878244	-0.891711	-0.374637	-0.395433	-0.803721	-0.86344	-0.87036	-0.40108	-0.486031	-0.743587	-0.5812	-0.711393	-0.727982	-1.27927	-0.882429	-0.862318	-0.70048	-0.504284	-0.661163	-0.65347	-0.63153	-0.586381	-0.78467	-0.704756	-0.810634	-0.597743
	0.227603	0.585545	0.464488	0.975142	0.617241	0.760034	0.822138	0.566055	0.290419	0.675957	0.595562	0.623302	0.535785	0.587665	0.382092	-0.678917	-0.386565	-0.569919	-0.391425	-0.510853	-0.555829	-0.688939	-0.674808	-0.894074	-1.13687	-0.817033	-0.750485	-0.69009	-0.86159	-0.989939	-0.61995	-0.639461	-0.783977	-0.4327	-0.927013	-0.774682	-1.04011	-0.510129	-0.868578	-0.68336	-0.513183	-0.551494	-0.75461	-0.51225	-0.965681	-0.8528	-0.498159	-0.484814	-0.611919
	0.081854	-0.190458	-0.386744	0.476207	-0.185992	-0.392113	-0.076336	0.143894	0.163004	-0.300707	-0.526971	-0.552934	-0.262267	-0.207622	-0.283932	0.00970101	-0.0324205	0.408625	0.0508445	-0.028443	-0.220059	-0.434669	-0.422433	-0.15391	-0.475129	-0.401394	-0.432106	-0.542061	-0.33492	-0.391584	-0.23069	0.0924865	-0.497377	-0.150788	0.0527045	-0.214907	-0.393388	-0.234684	-0.381122	-0.218922	-0.0250355	0.91586	0.35202	0.529554	0.566796	0.0627835	0.172579	0.153734	-0.007662
	0.03828	0.064872	0.128209	0.092129	0.179872	0.197944	-0.00553399	0.0680972	0.137997	0.169762	0.316568	0.296546	0.304156	0.225471	0.207938	0.160125	0.16781	0.0825116	0.157055	0.137434	-0.0158135	0.0979955	0.093375	0.185192	0.046231	-0.049109	-0.0480895	0.0530865	0.0721	0.109609	0.065905	0.0929475	0.064934	0.034558	0.118118	0.0334045	-0.199888	0.114621	-0.059688	-0.0244135	-0.113259	-0.270754	-0.34736	-0.34835	-0.180532	0.0281205	0.0560315	-0.019177	-0.00373501
	-0.59286	-0.651945	-0.494288	-1.15314	-0.585714	-0.670931	-0.502998	-0.424686	-0.60571	-0.810457	-0.497577	-0.684704	-0.50575	-0.375312	-0.365983	-0.396997	-0.5122	-0.684944	-0.596881	-0.635713	-0.64559	-0.94171	-0.802054	-0.819753	-0.826561	-1.10509	-0.837626	-0.953291	-0.44274	-0.69866	-0.17748	-0.0627915	0.076954	-0.082154	0.101175	0.116912	0.221051	-0.053955	0.030602	0.000278503	0.13679	0.222349	0.5262	0.562038	0.154038	0.458479	0.190473	0.287016	0.177756
	0.141426	-0.191461	0.326676	0.00805503	-0.065402	-0.336323	-0.083382	0.0889739	-0.246715	0.186878	0.146048	-0.285062	0.00603601	-0.0920455	0.263596	0.046881	0.35195	0.144565	-0.17173	0.107041	-0.158108	-0.262635	-0.303387	-0.35284	-0.355559	-0.430624	-0.201299	-0.117106	0.960152	-0.509488	-0.33474	0.110797	-0.340627	-0.076741	0.0727855	-0.258676	-0.331196	0.051331	-0.255579	-0.435786	-0.272838	-0.155979	0.25287	0.258116	-0.177993	0.224653	-0.293598	-0.369436	0.340584
	-0.19784	-0.161087	-0.22377	-0.197612	-0.121407	-0.301501	-0.219089	-0.152975	-0.235526	0.077717	-0.201799	-0.37751	-0.16511	-0.0733945	-0.106775	-0.100948	-0.102948	0.0803532	0.0283235	0.01343	0.332536	0.403446	0.329599	0.562351	0.239188	0.505861	0.236568	0.213647	1.32836	0.299916	-0.51254	-0.340781	-0.691017	-0.51735	-0.373322	-0.763192	-0.768153	-0.407539	-1.23649	-0.721849	-0.413653	-0.590133	-0.60681	-0.79793	-0.703431	-0.88309	-0.474967	-0.874294	-0.573804
	-0.49996	-0.716295	-0.566235	-1.01455	-0.495549	-0.518746	-0.519514	-0.530221	-0.545125	-0.686027	-0.532993	-0.456351	-0.409587	-0.469528	-0.490045	-0.563997	-0.630437	-0.358699	-0.375662	-0.510493	-0.50857	-0.8449	-0.844184	-0.545238	-0.691001	-1.0672	-0.602315	-0.956621	-0.63739	-0.78958	0.18195	-0.0384795	0.15248	0.219388	0.0706385	0.229812	0.140278	-0.06176	0.19618	0.0619355	0.0151355	-0.00645849	-0.02814	0.147236	0.081248	-0.269435	0.143879	-0.038355	-0.068645
	-0.52814	-0.609941	-0.717214	-0.564859	-0.723694	-0.407151	-0.687447	-0.735799	-0.686421	-0.562877	-0.512904	-0.674741	-0.584027	-0.558847	-0.476742	-0.180832	-0.274368	-0.342627	-0.267944	-0.00718099	1.39955	1.33606	1.27562	1.15161	1.09472	1.31391	0.74475	0.738393	0.30473	0.944341	-0.45597	-0.638501	-0.610807	-0.394495	-0.525192	-0.588528	-1.12772	-0.643139	-1.10716	-0.786219	-0.329574	-0.715683	-0.74425	-0.70225	-0.472031	-0.423072	-0.324098	-0.739224	-0.640255
	-0.67198	-1.1738	-0.00172502	0.201078	0.377038	-1.09166	-0.379649	-0.165952	-1.00869	-0.178297	-0.298294	0.391501	1.15864	0.245476	0.138761	-0.151697	-0.0203555	-0.016986	-0.0826785	-0.31881	0.236658	0.0787625	0.29884	0.128695	0.420701	0.456742	-0.108475	0.41021	-0.42701	0.257387	-0.000360072	-0.0612295	0.721874	0.30666	-0.419013	0.688339	0.758568	-0.241732	0.673735	0.523996	0.131698	-0.137289	-0.07405	-0.08644	-0.154065	-0.184772	-0.0694295	-0.156623	-0.145977
	1.01352	1.02914	1.01694	1.04612	0.707761	0.624597	0.936206	0.927422	0.677472	0.608727	-0.257922	0.23916	0.021442	-0.0692255	-0.294812	0.018598	-0.282562	-0.010771	0.0962625	0.238197	0.245429	0.193502	0.109241	0.153358	0.173216	0.257379	0.458962	0.213666	0.369715	0.25491	0.070646	0.0181835	0.00345099	-0.019785	0.0128015	0.113206	0.077963	0.229162	-0.107879	-0.0223345	0.349766	0.555016	0.734298	0.313887	0.440158	0.288605	0.0932305	0.148052	0.265227
	-0.41721	-0.713045	-0.745854	-0.766639	-0.789114	-0.425341	-0.606242	-0.556932	-0.504676	-0.680837	-0.577836	-0.650503	-0.497304	-0.453427	-0.464093	0.379692	0.439337	0.248096	0.361916	0.275233	0.0604675	0.345187	0.228344	0.192688	0.165326	0.365792	0.0973795	0.169431	0.01724	0.220471	0.056459	0.112523	-0.043166	0.15135	0.105162	0.217383	0.263962	-0.195248	0.303505	0.104842	-0.108239	0.130859	0.08551	0.165954	-0.030345	-1.03299	-0.473161	-0.914964	-0.446932
	0.070697	0.029778	0.185322	0.246251	-0.00910302	0.131265	0.1412	0.122563	0.0163615	0.166218	0.277665	0.090541	0.031963	0.200778	0.219508	0.00211799	0.165036	0.150648	0.0387955	-0.11511	-0.282162	-0.378899	-0.188837	-0.306094	-0.192314	-0.149308	-0.257982	-0.116797	-0.15825	-0.230173	-0.16217	0.134364	-0.113775	-0.150473	-0.0633845	-0.14942	-0.237255	-0.000444978	-0.151669	-0.303281	0.213949	0.291829	0.30703	0.45915	0.360286	0.228525	0.146591	0.251482	0.090703
	-0.37507	-0.238059	-0.999564	1.09747	-0.280572	-0.476776	0.115937	0.531059	0.0629795	-0.253017	-0.451329	-0.655989	-0.32693	0.0381205	-0.074992	-0.077352	-0.366581	-0.027216	-0.196579	-0.105664	-0.190032	-0.581159	-0.511693	-0.178115	-0.825121	-0.848053	-0.659595	-0.437995	-0.39682	-0.70751	-1.27647	0.291307	-1.15935	-0.74361	-0.392652	-0.972162	-0.949953	-0.647079	-0.970698	-0.94628	0.195404	1.20922	0.785326	1.38692	0.803727	1.13589	0.88634	1.03271	0.477473
	-0.5141	-0.618161	-0.674054	-0.694369	-0.738434	-0.600891	-0.982537	-0.612325	-0.503205	-0.426077	-0.581288	-0.674163	-0.417588	-0.529957	-0.305349	-0.653797	-0.545661	-0.592298	-0.498336	-0.488983	-0.47696	-0.997699	-0.672036	-0.766103	-0.827491	-0.768823	-0.584556	-0.616421	-0.62032	-0.523462	-0.51751	-0.290721	-0.35342	-0.4728	-0.475792	-0.601143	-0.876943	-0.705439	-0.951398	-1.02967	-0.383996	-0.839433	-0.63462	-0.74906	-0.527011	-0.9518	-0.185695	-0.231177	0.0496534
	0.10923	0.089713	-0.119148	-0.537489	-0.329156	-0.092389	-0.163556	-0.484476	-0.0990655	-0.290507	-0.3984	-0.357854	-0.64481	-0.402456	-0.531641	0.066404	0.0129225	-0.249375	-0.163372	-0.032305	0.633197	0.680899	0.944499	0.731624	0.831553	0.543021	0.361297	0.596254	0.323579	0.381752	0.335515	-0.10177	0.229491	0.170892	0.113125	0.717794	1.13976	0.28277	1.0114	0.464183	-0.2919	-0.298793	0.19898	-0.22915	-0.360662	0.0603565	-0.174181	-0.274237	-0.307923
	0.061228	-0.117786	-0.010373	-0.213316	0.100027	0.029592	-0.137494	-0.048686	0.0226395	-0.0943271	0.0589365	0.221495	-0.007363	-0.0758085	0.061155	0.231838	0.257105	-0.028422	0.121009	0.210828	0.0926165	0.358349	0.195985	0.293492	0.264429	0.278001	0.134709	0.197599	-0.3017	0.243382	0.111932	-0.0788685	0.329875	0.154816	0.0569995	0.320981	0.370672	-0.398799	0.340137	0.486641	0.00364149	-0.0802885	-0.17649	-0.24597	-0.016646	-0.108507	0.0622735	0.01093	0.0458534
	0.13358	0.418809	0.531531	0.483667	0.565895	0.292705	0.427812	0.258321	0.00140451	0.597997	0.128385	0.090785	0.00514201	-0.0343875	0.207766	0.230346	0.0702675	0.173794	0.0592185	0.402483	-0.00501353	-0.26509	-0.321851	-0.236372	-0.266019	-0.448052	0.0838415	-0.162033	0.15254	-0.29463	-0.13737	-0.210444	-0.686677	-0.35553	0.210827	-0.525266	-0.884863	0.062437	-0.926838	-0.544549	0.245613	0.0244995	0.4326	-0.023536	0.411108	0.0268685	0.133872	-0.180585	-0.062793
	0.367914	0.00508501	0.14524	-0.237701	0.111234	0.210364	0.075329	0.178991	0.329063	-0.207907	0.402964	0.282904	0.35506	0.231952	0.284795	0.240543	0.325881	0.0725493	0.0092355	0.048326	-0.0425985	-0.146006	-0.017183	-0.144157	-0.079759	-0.056825	-0.0914735	-0.0181045	0.000100017	-0.18938	0.54749	0.470042	0.795017	0.550072	0.450019	0.511308	0.423203	0.11382	0.27314	0.724398	0.232963	0.195977	-0.15857	-0.13745	0.136396	0.520109	0.189403	0.405046	0.309992
	0.115501	0.037849	0.062709	-0.533139	0.181928	0.327569	0.079481	-0.196898	-0.0665495	-0.306787	-0.0117865	0.252038	0.27424	-0.179235	0.071165	0.338977	0.268139	0.0842698	0.117234	0.079087	-0.314301	0.13293	-0.177454	0.0881705	-0.185958	-0.415911	-0.359049	-0.0226485	-0.58106	-0.48033	-0.34353	-0.449891	0.258417	-0.011066	-0.522613	-0.0782165	0.320434	-0.755839	0.066773	-0.0320635	0.155784	-0.173224	-0.29861	-0.3149	0.00159097	0.197214	-0.0142965	0.025179	0.12057
	-0.66104	-0.475304	-0.428026	-0.784459	-0.602444	-0.540801	-0.704037	-0.658716	-0.495691	-0.726347	-0.583218	-0.515005	-0.224074	-0.508157	-0.506673	0.246695	0.342899	0.243314	0.168662	-0.055155	0.0639185	0.254194	0.24232	0.279274	0.441142	0.209324	0.359875	-0.0158075	0.10183	0.0179865	-0.0265301	-0.0814615	0.319124	-0.00106201	-0.190813	-0.0996605	0.087852	-0.233472	0.00522202	0.0518445	-0.0646435	-0.120078	0.26179	-0.63506	-0.341299	-0.73702	-0.539078	-0.819604	-0.586407
	-0.49156	-0.473301	-0.544373	-1.1447	-0.650534	-0.706691	-0.873877	-0.254682	-0.289298	-0.828457	-0.648679	-0.525511	-0.490161	-0.486038	-0.446611	1.15487	0.706529	0.607131	0.408509	0.356815	0.0778115	0.0342395	0.391582	0.354225	0.767846	0.336013	0.352646	0.714997	0.04917	0.571537	0.517463	0.0276955	0.993683	-0.055743	0.808561	0.578655	1.15045	0.391966	1.31103	0.841923	-0.156156	0.239935	0.18709	0.211566	0.315198	-0.879541	-0.438654	-0.680324	-0.556643
	0.456842	0.904855	0.634648	0.695744	0.626775	0.652364	0.718512	0.833361	0.58603	0.858954	0.265377	-0.380492	-0.438991	-0.227459	-0.00349501	-0.372017	-0.364504	-0.160681	-0.0712375	0.522906	0.600414	0.196629	0.296879	0.173789	0.135966	0.514133	0.53434	0.492007	0.898613	0.729437	0.142278	-0.0747545	-0.200236	-0.090592	0.348897	-0.0235035	-0.00575499	-0.021221	0.267033	0.0511465	0.354964	0.610443	0.921473	0.02889	0.743253	0.270251	0.367287	0.353785	0.486998
	-0.12995	-0.196358	-0.15445	-0.319469	-0.352523	-0.034243	-0.103593	-0.275014	-0.139947	-0.338167	0.0186385	-0.171333	-0.330457	-0.0843985	-0.085188	0.052154	0.0449895	0.071933	0.157084	-0.113683	-0.0293705	-0.0267735	-0.064444	-0.0650945	0.02024	-0.01577	-0.0712705	-0.172572	-0.11847	-0.101806	0.052736	0.104697	0.141512	0.042169	-0.127341	0.1024	0.281814	0.07114	0.420642	0.123685	0.13919	0.0655495	-0.21553	0.041793	0.050591	0.106058	-0.00207549	-0.00814298	0.127981
	-0.69537	-0.541681	-0.770394	-0.543489	-0.386163	-0.517095	-0.555047	-0.383291	-0.47298	-0.685917	-0.530722	-0.405446	-0.413169	-0.519247	-0.39945	-0.029758	0.20041	0.224722	0.186786	0.181768	0.0263405	-0.0418085	0.354874	0.0543725	0.193943	0.435447	0.283664	0.0242925	0.2642	0.225218	0.757288	0.186704	0.338876	0.480786	0.807419	0.464029	0.404785	0.567889	0.474135	0.555692	-0.340796	-0.105908	-0.40359	-0.18201	-0.261363	-0.90837	-0.597086	-0.636954	-0.618972
	-0.0768	-0.02239	-0.52023	0.98908	-0.034979	-0.395216	0.169004	0.426291	0.0116445	0.054703	-0.264651	-0.409775	-0.239724	0.272182	-0.090507	0.43304	0.308807	0.36678	0.376787	0.479539	0.286278	0.40341	0.218961	0.428324	0.31791	0.170044	0.294124	0.404187	0.565743	0.385723	-1.07563	-0.0891115	-1.01328	-0.398144	-0.358093	-0.768452	-1.14803	-0.629639	-0.844038	-1.07794	0.0404025	1.34207	1.06947	1.54117	0.989015	0.708946	0.432429	0.472185	0.196398
	-0.3223	-0.47215	-0.381988	-0.228366	-0.097061	-0.238147	-0.2372	-0.342275	-0.407354	-0.186657	0.620746	0.690714	0.413491	0.590346	0.821273	0.867071	0.577883	0.686772	0.435735	0.938184	-0.814769	-0.763379	-0.69462	-0.614443	-0.598471	-0.737333	-0.587325	-0.6562	-0.26638	-0.82611	0.352828	-0.0897905	0.078323	0.070176	0.87078	0.00888149	-0.393318	0.699454	-0.316021	0.150741	-0.444333	-0.433744	-0.4954	-0.41671	-0.492391	-0.709381	-0.317797	-0.287465	-0.070856
	0.259289	0.055027	0.201357	-0.158987	0.044069	-0.010081	0.108649	0.222166	0.244052	-0.132007	-0.0514575	-0.128454	0.264729	0.134302	0.132556	-0.070833	0.210524	-0.167633	0.156418	-0.141966	1.00876	1.06493	1.41173	0.751652	0.99878	1.22268	0.942551	1.14175	1.10456	0.999106	0.794101	0.426301	0.624866	0.645254	0.724903	0.883012	1.39738	0.8817	1.19689	0.799456	0.345683	0.678054	0.941091	0.781156	0.435672	-0.98331	-0.599976	-0.654684	-0.697775
	-0.4138	-0.664095	-0.502574	-0.714879	-0.617234	-0.824481	-0.533092	-0.545268	-0.481894	-0.770197	-0.434573	-0.400164	-0.427053	-0.506257	-0.603672	-0.463997	-0.514241	-0.139794	-0.0089215	0.685442	0.0149815	0.287059	0.430961	0.489372	0.476199	0.017702	1.04251	0.420773	1.59372	0.187757	-0.72509	-0.474711	-0.714937	-0.4081	-0.689393	-0.815293	-0.711043	-0.548699	-1.11212	-0.72454	-0.508543	-0.671103	-0.40555	-0.66673	-0.609311	-0.634329	-0.503672	-0.679894	-0.473104
	0.121142	-0.121523	0.155947	-0.419389	-0.026582	-0.1683	-0.090628	-0.20473	-0.00322448	-0.315927	0.20728	0.184495	0.109248	-0.265977	-0.016585	0.422815	0.517902	0.01714	0.17982	-0.018057	-0.0104255	0.34138	0.148035	0.246763	0.142842	0.001142	-0.0740295	0.239755	-0.59021	0.0061205	0.096435	-0.270541	0.349334	-0.121912	-0.296593	0.0681765	-0.00820298	-0.443859	0.073721	0.132968	0.15958	-0.193939	-0.16346	-0.027697	-0.097618	0.15762	0.0156415	-0.150856	0.268518
	0.149973	0.223256	0.399991	0.377669	0.292838	0.20007	0.188386	0.281243	0.224722	0.364972	0.216972	0.550334	0.201151	0.235489	0.133432	0.176567	0.230824	0.160479	0.178679	0.400553	-0.291471	-0.457649	-0.403169	-0.429824	-0.594421	-0.291929	-0.584745	-0.42667	-0.3553	-0.420218	0.159715	0.191522	-0.076537	0.16647	0.219002	-0.0669665	-0.337518	0.338466	-0.111034	0.163197	0.136928	0.0785345	0.29001	2.79546e-05	-0.011234	-0.0830035	0.147834	0.116444	0.118529
	0.272223	0.00137301	-0.042942	-0.446649	0.091432	0.243721	0.05747	-0.063393	0.0775175	0.038364	0.0661955	0.209137	0.152168	-0.0214085	0.074388	0.011036	0.119906	-0.134984	-0.0048995	0.107864	0.0125145	0.480211	0.284627	0.423166	0.286994	0.341158	0.0783675	0.259822	-0.0206	0.208191	0.253246	-0.0552025	0.415932	0.329978	0.0624605	0.467843	0.603596	0.061988	0.582858	0.339666	-0.139445	-0.134963	-0.16319	-0.12086	-0.1167	0.1642	-0.0458415	0.073068	0.118515
	0.174333	0.080886	0.181702	-0.206384	0.303756	0.290923	0.309145	-0.001933	0.180712	0.360292	0.312505	0.318302	0.317418	0.333583	0.184166	0.259409	0.319483	0.321612	0.283587	0.198359	0.0442065	0.141603	0.224516	0.157919	0.217319	0.159992	-0.0384455	0.0823885	-0.59304	0.149586	0.062206	-0.344571	0.427468	-0.059093	-0.562492	0.310869	0.419086	-0.445129	0.425835	0.354142	0.0788985	0.230276	0.17829	0.099957	0.177765	0.237397	0.244364	0.424877	0.255176
	-0.37643	-0.763295	-0.585714	-0.188448	-0.576304	-0.584041	-0.532126	-0.329631	-0.404742	-0.458357	-0.33532	-0.532816	-0.244126	-0.143406	-0.073999	0.090059	0.123372	0.188935	0.300723	0.075749	-0.0255395	-0.148054	-0.020587	-0.0928645	0.015661	0.194481	0.133906	0.170026	0.239867	0.0441185	-0.04621	0.127128	-0.216712	0.052171	0.0406895	0.0274815	0.053001	0.127248	0.041367	0.104919	0.2006	0.377302	0.33193	0.469225	0.304942	-0.418018	0.0471155	-0.130817	-0.044889
	0.308944	0.268358	0.481194	0.415263	0.530016	0.279576	0.41644	0.100267	0.287495	0.35989	-0.366042	-0.012202	0.16279	-0.0620755	-0.305169	0.033603	0.0774515	-0.052963	0.0926794	-0.097804	0.552364	0.402919	0.229608	0.131878	0.182156	0.373549	0.418983	-0.0284465	0.520069	0.173542	0.104732	0.0162685	-0.114025	0.000974029	0.0189645	0.202243	0.013839	0.083578	-0.020894	0.0593595	0.228721	0.26568	0.36247	-0.03438	0.313755	0.429395	-0.125041	0.051111	0.026623
	-0.67746	-0.320917	-0.566367	-0.735849	-0.797404	-0.571991	-0.459911	-0.667131	-0.421471	-0.697567	-0.625419	-0.591994	-0.281113	-0.486347	-0.497427	-0.448677	-0.473951	-0.775054	-0.342347	-0.496063	-0.92501	-0.925869	-0.614694	-0.658964	-0.779801	-0.715563	-0.820995	-0.743501	-0.98626	-0.812099	-0.80789	-0.38523	-0.894407	-0.55512	-0.557132	-0.659248	-0.934423	-0.565599	-0.4519	-0.372393	-0.483024	-0.598493	-0.59126	-0.86954	-0.668811	-0.9913	-0.515831	-0.855874	-0.479761
	0.393422	0.563072	0.696069	0.798695	0.863782	0.67648	0.710704	0.635621	0.292778	0.803662	0.304951	0.448365	0.203995	0.197913	0.073837	0.070107	-0.179319	0.1415	0.140192	0.53335	0.206881	-0.310549	-0.37392	-0.341334	-0.194073	-0.115713	-0.0675055	-0.0558735	0.596251	0.159708	0.26217	0.0816565	-0.217053	-0.199736	0.361526	-0.146581	-0.371231	0.401134	-0.566281	-0.202755	0.0885385	0.0838625	0.37758	-0.11267	0.18591	-0.291937	-0.0908455	-0.270867	-0.175777
	0.16476	0.08357	0.00370699	0.574738	0.029157	0.117975	0.249963	0.307997	0.286678	0.188363	0.0427725	0.164797	-0.094431	0.138838	-0.016145	-0.211357	-0.108404	-0.017297	-0.0871985	0.042757	-0.0173435	0.0218675	0.045437	0.138624	-0.116874	0.013197	-0.0788525	-0.107922	0.08408	-0.0763305	-0.14999	0.141743	-0.155845	0.102388	0.14793	0.0820905	0.070616	-0.00834301	0.112419	0.0636175	-0.0132015	0.329751	0.14615	0.331628	0.106922	0.431041	0.331157	0.348464	0.180693
	0.036753	-0.01274	0.052506	-0.148929	-0.0576	0.074888	-0.041614	-0.094321	0.0892895	-0.082147	0.0918715	0.149844	0.193048	0.0593315	0.081894	0.038182	0.172902	0.021998	0.146491	0.092139	0.152941	0.192661	0.20631	0.150672	0.211239	0.342684	0.0533085	0.0305585	0.12763	0.152488	0.135201	0.0174805	0.186549	0.143067	-0.0668185	0.156219	0.346121	-0.008131	0.238719	0.10684	-0.0139505	0.0128325	-0.0832301	0.048351	-0.089411	0.0186615	0.0772075	0.087678	0.0780048
	-0.00625101	0.164407	0.328958	-0.026172	0.234499	0.030827	-0.157131	0.246723	0.197133	-0.044187	0.301497	0.103791	0.287507	0.115604	-0.008228	0.217568	-0.276673	-0.146269	0.0213895	0.142062	-0.131352	0.14797	-0.072356	0.0199735	-0.115791	-0.248295	-0.448105	-0.228738	0.264443	-0.2562	0.484056	1.55399	0.671098	1.5749	1.38912	1.18159	0.417755	0.856297	0.446679	0.485593	0.158584	0.526392	-1.18199	-0.07067	0.610986	-1.00543	-0.0127655	-0.191361	-0.171044
	0.087119	0.258422	-0.512761	1.52684	0.00708701	0.281981	0.737433	1.05721	0.677837	-0.024507	-0.190441	0.04791	-0.071656	0.699031	-0.324723	-0.00848901	-0.165906	0.426693	0.203424	-0.048079	-0.11442	-0.426419	-0.324071	-0.247114	-0.521562	-0.438299	-0.357166	-0.40982	-0.38602	-0.462747	-0.27172	0.209856	-0.344902	-0.039406	-0.278653	0.0125595	-0.07225	-0.443439	0.178628	-0.219067	0.381146	1.42598	0.769254	0.833989	0.775314	1.09563	0.633945	0.992151	0.560687
	0.376233	0.089678	0.213137	-0.016873	0.163115	0.452977	0.350338	0.129182	0.187104	0.193257	0.144635	0.365985	0.139311	0.0250215	-0.056095	0.072426	0.26064	-0.117007	0.0536155	0.049496	0.193482	0.634089	0.51859	0.565606	0.812336	0.782738	0.541927	0.422816	-0.278	0.588555	0.532474	0.0665815	0.593848	0.368696	0.223247	0.576099	0.627043	0.073391	0.639052	0.682652	-0.141154	-0.123753	-0.13509	-0.18223	-0.015988	-0.0697675	-0.0263735	0.168425	-0.014414
	0.053509	-0.067673	-0.045896	-0.243401	-0.273947	-0.138785	-0.328657	0.009062	0.0070685	-0.182417	-0.131375	-0.070306	-0.078746	-0.143149	-0.11657	0.025397	-0.0408705	-0.00498901	0.0618035	0.016659	-0.0175915	0.445166	0.055584	0.417413	-0.00392202	-0.118497	-0.0305155	0.216669	-0.24909	0.0879655	-0.02615	0.0459635	0.097961	0.118189	0.0849005	0.128955	0.328953	-0.07377	0.338623	0.1049	0.106919	0.192817	-0.23009	-0.1734	0.023224	-0.123171	0.0161415	-0.08163	-0.010499
	0.417314	0.607305	0.480636	0.229412	0.429705	0.69946	0.442921	0.346047	0.421766	0.599661	0.920424	0.616067	0.400836	0.445231	0.399516	-0.693197	-0.67266	-0.457612	-0.484296	-0.805153	-0.66499	-0.638109	-0.866874	-0.638964	-0.886701	-0.926733	-0.916106	-0.83624	-0.72936	-0.833679	0.632176	0.434474	0.332488	0.393926	0.978676	0.528159	0.224586	0.553575	0.326457	0.570101	-0.0850375	0.0244055	-0.24731	-0.14201	-0.099059	-0.722281	-0.584849	-0.744174	-0.668508
	0.237687	0.176731	0.231392	0.325989	0.296378	0.216526	0.145605	0.204424	0.329156	0.416734	0.199942	0.305709	0.297411	0.254896	0.169974	0.299494	-0.0950065	0.328078	0.305434	0.38862	-0.131621	-0.120443	-0.032201	-0.180665	-0.054221	0.171731	-0.0912725	0.00448351	0.14362	0.0693195	0.062735	0.0178685	0.120036	0.091395	0.0971775	0.108816	0.089725	0.119267	0.217883	0.198992	0.0310115	-0.0515385	0.01225	-0.00067699	-0.082698	-0.405181	0.248831	0.512323	0.602909
	0.08618	-0.054587	0.00234601	-0.097085	-0.089749	-0.098011	-0.016579	-0.11955	-0.0466555	-0.175867	-0.0309925	-0.170433	-0.037556	0.0406595	-0.013196	0.027166	-0.0289975	-0.074736	0.0792966	-0.274961	0.228155	0.0246815	0.268699	0.104876	0.200288	0.300619	0.0440575	0.22323	-0.43141	0.233223	0.055732	-0.0193105	0.065814	0.020467	-0.0873475	0.255221	0.525821	-0.229098	0.57271	0.10315	0.0680695	0.224101	0.05244	0.155259	0.1074	0.358635	0.0758675	0.241373	0.203568
	0.069313	-0.07559	-0.229629	-0.750709	-0.41324	-0.035863	-0.352557	-0.31561	0.0143535	-0.521777	-0.194696	0.016949	-0.139918	-0.146854	-0.060267	-0.164981	-0.0927395	-0.081987	-0.0232365	-0.00362402	0.224447	0.627105	0.374276	0.531792	0.441348	0.411323	0.206896	0.359681	-0.18553	0.108299	0.414524	0.0779434	0.666092	0.522658	-0.218733	0.632372	0.671486	-0.198713	0.649079	0.553441	-0.32444	-0.0921275	-0.56399	-0.74924	-0.388071	-0.30004	0.0941945	-0.067293	-0.029223
	0.00970802	-0.10903	-0.296182	0.656572	-0.078394	-0.050897	0.245691	0.229952	0.224989	-0.358527	0.0313975	0.167134	0.339911	0.241479	0.220426	0.118907	0.0469575	0.243998	0.281464	0.120401	0.105245	0.271735	0.225179	0.242897	0.173039	-0.071808	-0.0464845	0.0235555	0.06864	-0.131449	0.229192	0.328838	0.620923	0.280563	0.18483	0.235654	0.177028	0.093077	0.085435	0.275454	0.00868452	0.175739	-0.35335	-0.34541	-0.02552	-0.684721	-0.0532385	-0.076396	-0.257503
	-0.56486	-0.783495	-0.584924	-0.721179	-0.649384	-0.570481	-0.528459	-0.737661	-0.546221	-0.678647	-0.546649	-0.260036	-0.356952	-0.547158	-0.560698	-0.488117	-0.71	-0.463425	-0.507401	-0.326739	-0.74416	-0.82867	-0.838814	-0.647404	-0.767041	-0.813043	-0.727075	-0.664881	-0.60859	-0.786459	0.219287	0.184805	0.00703901	0.01675	0.460958	0.330936	0.250063	0.284099	0.11258	0.666077	-0.261227	0.165195	-0.07548	-0.15282	-0.093377	-0.860731	-0.598257	-0.735244	-0.393648
	0.03492	-0.066087	-0.080501	0.472208	0.148792	-0.084453	0.164469	0.153384	0.24336	0.174695	0.301998	-0.171822	-0.134035	0.0898765	0.00769401	-0.639687	-0.444338	-0.715758	-0.425362	-0.416356	-0.762449	-0.600369	-0.864724	-0.861474	-1.01989	-0.902663	-0.788265	-0.56192	-0.79602	-0.663669	-0.30671	0.417292	-0.299407	-0.316509	0.311224	-0.343089	-0.448934	0.116611	-0.677325	-0.201732	-0.0141925	0.577675	-0.08932	0.01017	0.227072	-0.392895	0.367287	0.207697	-0.111208
	-0.621	-0.642755	-0.388469	-0.625359	-0.768404	-0.337052	-0.610494	-0.586967	-0.547994	-0.689557	-0.511016	-0.592416	-0.453581	-0.423514	-0.278504	-0.496787	-0.324658	-0.447153	-0.283478	-0.364617	0.271924	1.33967	0.977332	0.768247	0.464878	0.916744	0.384051	1.42209	0.496092	0.493648	-0.14032	0.118093	1.24872	0.141936	0.551041	0.456901	2.88998	0.400335	3.29781	0.692787	0.245429	0.0681155	0.20678	-0.22315	-0.1109	-0.686121	-0.471444	-0.703014	-0.389644
	-0.46192	-0.511278	-0.662544	-0.823979	-0.465262	-0.524403	-0.715775	-0.568633	-0.623311	-0.894267	-0.342017	-0.672829	-0.272207	-0.39762	-0.62398	0.054062	0.127567	-0.150542	-0.0459375	-0.068711	0.379393	0.742458	1.0143	0.856247	0.937601	0.91049	0.65818	0.84098	0.03269	0.901507	0.259622	-0.0866615	0.512828	0.249646	0.251393	0.513474	0.507425	0.080478	0.631655	0.428223	-0.27023	0.0843335	-0.00623006	-0.00550801	0.104754	-0.296789	0.0736995	-0.066573	-0.385872
	-0.04601	-0.196315	-0.229766	-0.564359	-0.450436	-0.071588	-0.362852	-0.31604	-0.160133	-0.342197	0.0948915	0.196323	-0.047997	-0.0323685	0.240792	-0.0478	0.158113	0.015715	0.0806557	0.024944	0.167711	0.649289	0.631984	0.580871	0.785459	0.572761	0.389267	0.439564	0.228458	0.627496	0.41304	0.0103875	0.711298	0.231038	0.252901	0.755724	1.09084	0.521285	1.2108	0.504245	-0.229964	-0.179782	-0.29847	-0.14916	-0.24076	-0.0806355	-0.0752225	-0.214147	-0.028609
	0.432082	-0.096524	0.164473	0.351249	-0.215372	0.083752	-0.057131	0.442326	-0.20997	0.145465	-0.154484	0.388187	0.106257	0.53589	-0.00136998	0.655731	0.795503	0.477485	0.345369	-0.110181	-4.45247e-05	-0.0973815	-0.927784	-0.656993	-0.942141	-1.15775	-0.307424	-0.65707	0.716326	-0.661299	0.17679	0.660432	0.244981	0.40465	0.160786	0.255023	0.070447	0.797112	0.130281	0.186808	0.191205	0.383314	0.30735	0.263786	0.061184	0.0424985	-0.336057	-0.078065	0.01132
	0.180176	-0.02825	0.185357	0.399593	0.208245	0.255034	0.104564	0.116739	0.0110445	0.295542	0.388905	0.4219	0.265143	0.533415	0.106437	0.061378	-0.0467405	0.0872003	-0.0035885	-0.078693	-0.109228	-0.207797	-0.266573	-0.0708845	-0.291669	-0.31493	-0.405041	-0.240975	-0.22317	-0.277924	0.092705	0.114881	0.269872	0.150147	-0.0532125	0.25077	0.350451	0.018163	0.402711	0.352929	0.126608	0.191111	0.06342	0.173173	0.169394	0.0901685	0.238066	0.193912	0.228116
	0.592679	0.685986	0.700273	0.780513	0.648477	0.394134	0.407068	0.448897	0.232485	0.481615	-0.27283	0.101478	0.160696	-0.00457951	-0.091936	0.483905	0.202321	0.359602	0.275874	0.491807	0.569929	0.169196	0.076793	0.0265075	0.345317	-0.116781	0.490057	0.247836	0.809764	-0.0203525	0.074875	-0.00503755	-0.243432	-0.109505	-0.402312	-0.0700515	-0.153818	0.034271	-0.183344	-0.0799455	0.627055	0.513705	1.14223	0.824802	0.826541	0.166394	0.401744	0.091396	0.0433041
	0.376255	0.425784	0.143759	0.826853	0.519259	0.830935	0.474544	0.505295	0.623888	0.675186	0.320343	0.123251	0.143424	0.377838	0.147856	-0.407297	-0.449556	-0.493651	-0.415296	0.198322	-0.315795	-0.162396	-0.206917	-0.288873	-0.16356	-0.111794	0.0527415	-0.363548	0.07819	-0.345987	-0.17856	-0.0944445	-0.342723	-0.314901	-0.0230675	-0.446817	-0.495505	0.022184	-0.401812	-0.278532	-0.348141	-0.185125	0.00982994	-0.17464	-0.138998	-0.46193	-0.0699235	-0.165329	-0.194324
	-0.15377	0.279521	0.143336	0.24121	1.19366	0.117717	-0.010357	-0.002735	0.0688155	1.56549	0.648207	0.172754	0.254179	-0.127997	0.643734	0.481617	0.305063	0.159623	0.338235	0.440682	0.178189	0.0344515	0.371216	0.478915	0.416934	0.185603	0.19882	0.547293	-0.03219	0.0260035	0.517727	0.130045	0.79236	0.226011	0.825155	0.242395	0.5738	0.381283	0.525111	0.775633	0.0661735	0.111729	-0.25911	-0.5757	0.157339	-0.590649	-0.0952345	0.026263	-0.138739
	0.661622	0.087622	0.350894	0.066856	0.304781	0.064706	-0.165477	0.0893577	0.183086	-0.190347	0.154235	0.074382	0.784093	0.318229	0.102119	1.23975	1.081	0.849962	1.08758	0.273876	0.513406	0.668662	0.657656	0.538301	0.606332	0.300191	0.310832	0.70222	-0.2538	0.166071	0.274696	0.302389	1.18006	0.519316	-0.315222	0.98298	1.20893	0.046711	1.06148	0.854436	0.120717	0.12376	-0.23206	-0.44437	0.050569	0.170408	0.0940805	-0.025795	0.0873675
	-0.34317	-0.577037	-0.662634	-0.689309	-0.632694	-0.431351	-0.445528	-0.588576	-0.462488	-0.620877	-0.415956	-0.602933	-0.583264	-0.454467	-0.567749	-0.750127	-0.51771	-0.602991	-0.385016	-0.601693	-0.58931	-0.791479	-0.945774	-0.598054	-0.823661	-0.781043	-0.674465	-0.890251	-0.50362	-0.89974	0.029255	-0.0539545	0.302123	-0.220121	0.288878	0.243562	0.616296	-0.015952	0.920875	0.205029	0.142299	-0.0131865	0.0506199	-0.018472	0.188864	0.427747	0.39725	0.300332	0.27403
	0.108834	0.302576	0.478959	-0.222356	0.111067	0.235076	-0.010915	0.297175	0.162323	0.213883	0.425014	0.267388	-0.023132	0.618121	0.423506	0.459509	0.36039	0.622258	0.390152	-0.00957102	-0.544419	-0.468619	-0.475482	-0.333552	-0.712281	-0.680744	-0.390913	-0.485112	0.911647	-0.528062	-0.01447	0.195469	0.092552	0.135114	0.514407	0.101487	0.123237	0.402127	0.215426	0.0476715	-0.0967085	-0.00388148	-0.0387301	-0.12159	-0.285841	0.351002	-0.126316	-0.294394	0.0590494
	0.019238	0.139625	-0.215919	0.436969	0.015542	-0.174678	0.261478	0.411492	0.285591	0.117532	-0.182976	-0.116316	0.014467	0.371161	-0.30074	0.014257	0.309886	0.322131	0.0683462	0.013216	0.288101	0.195098	0.390794	0.204312	0.390058	0.420416	0.261079	0.0515615	0.570465	0.201571	0.395422	-0.190433	0.49557	0.633448	-0.295423	0.825647	0.769041	-0.334039	0.640281	0.375995	-0.302683	0.450042	0.32061	0.507034	0.116096	0.306565	0.0292025	0.399974	0.284861
	-0.45466	-0.48977	-0.727194	-0.810319	-0.668904	-0.592721	-0.578284	-0.487182	-0.642561	-0.845137	-0.441603	-0.593196	-0.50977	-0.502728	-0.411373	-0.792497	-0.505556	-0.531567	-0.479543	-0.461943	-0.63911	-0.64414	-0.774594	-0.654334	-1.16284	-0.741533	-0.569255	-0.814181	-0.87683	-0.82339	0.115291	0.0037725	0.558598	0.190459	0.375586	0.147883	0.354907	0.648895	0.64919	0.473396	-0.692194	-0.336373	-0.70577	-0.70146	-0.737221	-0.401245	-0.207695	-0.492124	-0.249365
	-0.62717	-0.051038	-0.48935	0.62075	0.069094	-0.210514	-0.215566	0.121206	0.0107535	-0.146267	-0.0578485	0.10623	0.181607	0.501846	0.320108	0.080202	-0.147658	0.10193	0.129002	0.124252	-0.340003	-0.335959	-0.42919	-0.189439	-0.43203	-0.341997	-0.443646	-0.42806	-0.36692	-0.278358	0.179282	0.50876	-0.051192	-0.156976	-0.133208	-0.28938	-0.248871	-0.257809	-0.081757	-0.258543	0.327863	0.702387	0.36795	0.534915	0.465991	0.314183	0.388753	0.631613	0.245589
	0.212024	0.237454	0.276197	0.029627	0.010244	0.294485	0.276352	0.25543	0.286663	0.070669	0.155189	0.208325	0.128802	0.240294	0.155657	0.206107	0.29948	0.200399	0.234352	0.214687	0.332677	0.371763	0.309166	0.4649	0.435391	0.448133	0.236835	0.378594	0.307719	0.464993	0.201751	0.286931	0.209004	0.264048	0.253954	0.121578	0.336436	0.238567	0.205389	0.274754	0.221456	0.265323	0.29929	0.514415	0.23256	0.44659	0.163392	0.487279	0.234054
	0.269249	1.08255	0.532205	0.854066	1.35557	0.647262	1.32499	0.800382	0.625154	1.61647	-0.173698	-0.766385	-0.822439	-0.912817	-0.212026	-0.076496	-0.104856	-0.206952	-0.0995285	0.146051	0.601133	0.297478	0.370283	0.301354	0.371256	0.435187	0.671283	0.649435	0.971851	0.622365	0.38911	-0.444611	-0.765537	-0.68915	0.295411	-0.210844	-0.129824	0.340984	-0.187581	0.246414	0.0108735	0.561926	0.945178	-0.05582	0.667058	0.105131	0.0370225	0.169055	0.1928
	0.30784	0.175341	0.202543	-0.011485	0.293084	-0.069844	0.191119	0.0739565	0.0506695	0.091497	0.0597135	0.157075	0.463515	0.35695	0.144874	0.406689	0.12527	0.290563	0.247057	-0.111441	0.233368	-0.0278025	0.609804	0.0500295	0.569775	0.516594	0.00638554	0.343444	-0.29727	0.314657	-0.40641	0.0078035	0.099917	0.034131	-0.472553	0.118786	0.18412	-0.500349	0.142571	-0.405607	0.19107	-0.0633915	-0.05318	-0.07583	-0.01422	-0.306062	-0.0875075	0.045877	-0.056767
	0.069123	-0.078568	-0.051458	0.333975	-0.134672	-0.03105	-0.026668	0.190732	0.134001	-0.014947	0.158891	0.022637	-0.032669	0.372899	0.089053	0.262586	-0.0728655	0.243178	0.0739544	-0.072864	-0.20729	-0.308529	-0.149402	-0.172813	-0.170132	-0.186102	-0.387094	-0.323501	-0.12581	-0.278404	0.063848	0.251579	-0.003438	0.218485	0.12925	0.190941	0.011865	0.043531	0.074316	0.199604	-0.134645	0.734943	-0.0374101	0.146803	0.25688	0.218534	0.382481	0.548929	0.16057
	-0.07665	-0.186092	-0.184691	-0.370119	-0.042018	-0.069865	-0.149602	-0.11955	-0.112044	-0.086487	0.120119	-0.216897	-0.00146299	0.0271885	0.097704	0.005687	-0.0634215	-0.09589	-0.0388725	-0.134736	-0.183222	-0.16568	-0.058045	-0.0107405	-0.097416	-0.143916	-0.0840475	-0.239659	0.04681	-0.0387585	-0.14269	0.00208348	0.011865	-0.17419	-0.131606	-0.212212	-0.220666	-0.161257	-0.232712	-0.0479975	0.201815	0.112344	0.0654899	0.018962	0.160874	-0.241081	-0.0319425	0.013552	0.119463
	-0.21546	-0.393456	-0.244533	-0.560689	-0.310542	-0.237675	-0.459732	-0.311902	-0.179543	-0.157157	0.520627	-0.192217	-0.10085	-0.117739	-0.027521	0.032834	-0.0118395	-0.038584	0.0986916	-0.123865	-0.0212215	0.0840315	0.163207	0.152665	0.137729	0.204724	0.0472285	0.0526365	-0.1663	0.242905	0.240654	0.302428	0.025095	0.159195	-0.147167	0.0235375	0.265841	-0.169166	0.219618	0.0307185	-0.145638	-0.385263	-0.48459	-0.12617	-0.378331	0.179283	0.0371245	0.204629	-0.127259
	-0.66552	-0.432244	-0.447401	-0.646399	-0.749964	-0.732911	-0.693405	-0.44866	-0.555732	-0.506877	-0.490849	-0.571496	-0.37885	-0.430193	-0.538243	0.131218	0.00874251	0.019763	-0.0133955	0.071438	0.344375	0.112226	0.146246	-0.0977785	-0.136136	0.289585	0.254374	0.172582	0.284514	0.0950925	-0.0494	-0.154169	-0.306382	-0.143128	0.23965	-0.113565	-0.155025	0.17361	-0.075304	-0.226155	0.140795	0.0353765	0.624302	0.261836	0.252896	0.226756	0.122049	0.243344	-0.117483
	-0.23651	-0.283501	-0.139522	-0.468439	-0.274846	-0.114339	-0.374814	-0.373951	-0.243546	-0.154567	0.188088	-0.080959	-0.230415	-0.0286405	0.184677	0.187395	0.217171	0.210234	0.11339	-0.063531	-0.0482235	-0.120495	-0.084433	0.0387195	-9.99868e-05	0.030619	0.0166695	0.00126649	-0.00392997	0.0267445	0.034061	-0.101323	-0.242118	-0.095051	0.208234	0.219786	0.236211	0.076661	0.356003	0.10611	0.0953385	-0.0724655	-0.0622301	0.178016	-0.054478	0.0383635	0.0196195	0.095513	0.111436
	0.379214	0.317999	0.395761	0.419223	0.424997	0.420421	0.423816	0.257534	0.23703	0.581587	0.217551	0.230347	0.173689	0.209594	0.075782	0.627045	0.599553	0.403858	0.274141	0.362338	0.104541	0.0621035	0.09129	0.292534	0.209615	0.083233	0.237761	0.31317	0.269372	0.184576	0.056459	-0.0327725	0.143978	-0.174857	0.575475	-0.200058	-0.274948	0.108244	-0.179179	-0.0535625	-0.0249685	0.0214095	0.10338	0.208665	0.225902	-1.09348	-0.672278	-0.816754	-0.54285
	0.313673	-0.011873	0.147089	-0.076771	0.403004	0.180885	0.204419	0.470249	0.173945	-0.027037	-0.914989	-1.06859	-0.712956	-0.904217	-0.880284	-0.04969	-0.0366015	-0.15842	-0.106376	-0.267113	0.247773	0.408596	0.658202	0.599281	0.69479	0.838079	0.542215	0.392605	0.222498	0.78397	-0.90452	-0.617091	-0.883267	-0.86968	-0.845353	-0.917312	-0.670708	-0.856619	-0.753938	-0.656469	0.896389	0.475989	0.56691	1.01738	0.833731	0.605332	0.929179	0.733672	0.51287
	-0.17403	-0.197965	-0.36475	0.253873	-0.155452	-0.285729	0.077103	0.0995492	-0.0242895	-0.0839671	0.110735	-0.092692	-0.100013	0.282739	0.267367	0.233868	0.177265	0.282861	-0.0410795	0.068041	-0.0427135	-0.0351695	-0.139975	0.0292635	-0.097438	-0.187703	-0.171854	-0.188678	-0.12935	-0.185431	-0.17662	-0.0473235	-0.078525	-0.251966	0.00867847	-0.246085	-0.149887	0.088501	-0.070653	-0.0467165	0.458658	0.32298	0.23632	0.297051	0.334107	-0.0419415	0.375778	0.135371	0.246524
	-0.0869	-0.025907	-0.066069	0.09302	-0.167004	-0.152288	-0.207666	-0.035366	-0.0377715	-0.123747	-0.0513975	-0.217603	-0.119972	-0.0150045	0.042756	0.129548	-0.00579751	0.169047	0.0940865	0.108826	-0.0075385	0.165881	0.174806	0.13726	0.189517	0.143101	0.217583	0.0991975	0.0243	0.174911	0.219137	0.0877395	0.157013	-0.00595698	0.116393	-0.0446495	-0.041124	-0.036618	0.00657502	0.0105315	0.178376	0.205825	-0.18577	0.100772	0.074555	-0.0420745	0.0529925	0.097285	0.034424
	0.043402	-0.093748	-0.08345	-0.165066	0.112722	-0.329693	-0.042113	-0.278419	-0.0782475	0.028173	-0.17057	-0.188946	-0.01752	-0.100415	0.033698	0.171956	0.152341	-0.179911	-0.0676975	-0.081228	-0.191378	-0.133853	-0.2421	-0.0607725	-0.228146	-0.305121	-0.154303	-0.123937	0.40108	-0.210482	-0.22541	0.0393425	-0.125308	0.029076	-0.0738715	-0.0108755	-0.062616	0.1082	-0.06888	-0.0314295	0.0957675	0.1625	0.12931	0.046196	-0.00708103	-0.00771149	-0.0659215	0.156483	0.133464
	0.047762	-0.521369	-0.019844	-0.065457	-0.193189	-0.278696	-0.653361	-0.236158	-0.342883	-0.413367	-0.348841	-0.010066	0.272728	0.263829	-0.591086	0.219836	0.29586	0.194749	0.233254	0.373606	0.44127	0.173486	0.366546	0.367041	0.065093	0.236353	0.164558	0.194873	0.538775	0.156144	0.025632	-0.237981	0.411909	0.113602	-0.107842	0.431131	1.14508	0.104543	0.970318	0.152175	-0.0679585	-0.285314	-0.34533	-0.21681	-0.310853	-0.80318	-0.446786	-0.823724	-0.639277
	0.073081	-0.193491	0.039048	-0.443899	-0.249513	0.006888	-0.265852	-0.224443	-0.0449825	-0.261677	0.00255351	0.079947	-0.132212	-0.0634935	-0.032686	0.073223	0.189679	-0.085936	0.0407105	0.10666	-0.0131845	0.343446	0.149853	0.242231	0.09337	0.183762	-0.195616	0.0148935	-0.34773	0.0835265	0.174499	0.0973105	0.283389	0.333839	-0.0748435	0.530928	0.632101	-0.12031	0.688826	0.226541	0.0867105	-0.117418	-0.32243	-0.1024	-0.063214	0.0975315	0.0994445	-0.019493	0.184461
	0.00752798	0.098557	-0.043203	0.078787	-0.019536	0.015149	0.063332	0.0481446	0.0322915	0.187558	-0.0551605	-0.084491	0.065044	0.11127	0.019244	0.058529	-0.0327755	0.032409	0.0641681	0.023031	0.149375	0.0644955	0.15455	0.0684645	0.085783	0.221711	-0.0342285	0.0944965	0.08402	0.126227	0.157319	0.0546564	0.175857	0.127398	0.0838115	0.194263	0.389527	0.144374	0.38202	0.121502	0.101171	0.201881	0.0549499	0.136965	0.114792	0.220059	0.0947985	0.147714	0.0973954
	-0.57273	-0.692825	-0.532781	-0.617879	-0.789104	-0.712871	-0.474744	-0.745847	-0.540792	-0.730867	-0.429048	-0.506826	-0.579191	-0.496758	-0.421888	-0.767517	-0.573414	-0.590867	-0.682081	-0.679223	-0.43676	-0.823339	-0.530889	-0.688163	-0.877971	-0.583557	-0.876935	-0.677051	-0.75325	-0.89949	-0.71385	-0.53903	-0.607597	-0.235198	-0.734423	-0.941102	-0.714983	-0.650189	-0.896338	-0.508739	-0.431394	-0.811553	-0.66859	-0.78041	-0.597121	-0.344159	0.114307	0.00617	-0.090031
	0.196673	0.23555	0.372472	-0.156025	0.338123	0.634557	0.432438	0.162952	0.351113	0.354208	0.463855	0.412012	0.063121	0.0691135	0.104499	0.429294	0.143468	0.063324	0.253977	0.480252	0.364161	0.856466	0.717025	0.907218	0.862436	0.464408	0.712972	0.697227	0.07152	0.563272	0.622389	0.499663	0.78229	0.324149	1.06859	0.561895	0.315012	0.011483	0.415952	0.766916	-0.148515	0.0954605	-0.61632	-0.40673	0.03312	-0.95829	-0.646183	-0.663294	-0.450308
	0.117183	-0.073995	0.134967	0.307168	0.150513	0.32551	0.151385	0.0655488	0.263793	0.298853	0.387962	0.103969	0.202956	0.239684	0.066359	0.387182	0.123725	0.262346	0.118335	0.076077	0.150739	0.0526595	0.255555	0.146071	0.271168	0.288865	0.171766	0.152295	0.04348	0.232148	0.045458	0.0801024	0.151085	0.034815	0.0497595	0.0529015	0.305979	0.334513	0.504274	0.12078	0.0945825	0.134589	0.40046	0.45249	0.051652	0.194454	0.11905	0.270627	0.177756
	0.048809	0.011868	0.003454	0.327524	0.048448	0.062868	0.27134	0.212712	0.154821	0.00740096	0.126513	0.211239	0.216634	0.331629	0.160759	0.295115	0.27101	0.261671	0.192447	0.084701	0.313634	0.289086	0.294773	0.248498	0.289726	0.416074	0.262199	0.276251	0.12911	0.379624	0.029938	0.104149	0.026288	0.155327	-0.0242405	0.0277495	0.267497	-0.013135	0.289899	0.0850885	0.20077	0.510086	0.26373	0.313524	0.337324	-0.0781545	0.139326	0.265025	0.225815
	-0.22575	-0.245242	-0.302632	0.091854	-0.223538	-0.294759	0.031006	0.0356839	0.0134245	-0.034237	0.122814	-0.131058	0.032369	0.208896	-0.18432	0.585838	0.101218	0.255985	0.329912	0.615382	0.708911	0.823715	1.01012	1.0217	1.24679	0.707102	0.721777	0.883577	0.723646	0.629203	0.835694	0.845558	0.916691	0.527876	0.84289	0.569627	0.460253	0.588185	0.393066	0.801592	0.0283595	0.252844	0.26333	-0.06892	0.00994498	-0.984661	-0.66892	-0.775854	-0.416795
	0.019885	0.102689	0.156454	0.292939	0.331525	0.06616	0.303264	0.130473	-0.226432	0.36027	-0.157041	-0.158383	-0.095887	0.0293105	-0.035526	-0.614707	-0.40538	-0.800206	-0.482233	-0.604273	-0.595239	-0.96279	-0.688418	-0.532382	-0.610311	-0.663936	-0.459685	-0.66814	-0.80766	-0.593431	0.187653	0.324555	-0.023814	0.237626	0.448011	0.366523	0.567934	0.473193	0.275156	0.278967	0.26329	0.214274	0.723848	0.530491	0.18374	-0.89765	-0.637583	-0.679064	-0.603656
	0.31436	0.633811	0.617225	0.705474	0.654619	0.84493	0.548508	0.277361	0.313943	0.771027	0.701967	0.693079	0.229163	0.48202	0.087826	0.156532	0.547516	0.204622	0.12723	0.070656	0.22359	0.197111	0.397087	0.350381	0.347879	0.261199	0.0862355	0.157848	-0.238	0.193716	-0.53335	-0.557931	-0.689757	-0.45337	-0.485412	-0.573976	-0.990663	-0.615609	-1.15558	-0.79046	-0.623053	-0.383304	-0.79183	-0.79232	-0.485641	0.429258	-0.0218535	0.157939	0.190303
	-0.00986001	0.585545	0.35792	0.810274	0.717816	0.13247	0.568845	0.653	0.213891	0.51522	-0.0283935	-0.616519	-0.174249	-0.0665795	-0.098191	-0.414517	-0.273703	-0.195259	-0.157438	0.48776	0.833228	0.382439	0.349476	0.3589	0.388548	0.717725	0.876311	0.744093	1.15008	0.843042	0.07366	-0.0779095	-0.057629	-0.035721	0.0142245	-0.0413935	0.061546	-0.031052	0.265673	-0.1452	0.71599	0.614689	1.03658	0.510462	0.931034	0.312115	0.0290995	0.26454	0.397846
	-0.5781	-0.517872	-0.38428	-0.510319	-0.634964	-0.716061	-0.57299	-0.48011	-0.519504	-0.470017	-0.543287	-0.562275	-0.48416	-0.531168	-0.386842	-0.656237	-0.71458	-0.733148	-0.694028	-0.521093	-0.402499	-0.71815	-0.927194	-0.580382	-0.751621	-1.00331	-0.679895	-0.9229	-0.4102	-0.488176	0.510582	0.121435	0.53557	0.072239	1.10849	0.0627085	0.306698	0.376905	-6.10054e-05	0.607607	-0.503914	-0.350223	-0.6995	-1.238	-0.763591	-1.14535	-0.448519	-1.28181	-1.03107
	-0.16979	-0.077739	-0.091109	0.141316	-0.038938	-0.139887	-0.053874	-0.102002	-0.133488	0.062598	-0.0469065	0.025848	0.044713	0.0304125	0.295737	0.102878	0.0515755	0.06213	-0.0520655	0.062858	-0.0727425	0.0302685	0.046571	0.0707935	-0.059938	-0.04015	-0.177585	-0.0616795	-0.0573	-0.109448	-0.09	0.0417275	0.328809	0.208515	-0.151545	-0.0726085	0.160163	0.117281	0.325623	0.0272755	0.0319515	-0.0050495	-0.35381	-0.13863	-0.0137	-0.00294249	-0.0979745	0.134992	0.008866
	0.500037	0.298265	0.369157	0.391462	0.188627	0.299469	0.322223	0.355036	0.132577	0.289131	-0.0807185	0.219602	0.029506	0.211648	-0.057622	0.91052	1.0174	0.870573	0.803679	0.278818	0.132773	-0.253955	-0.408784	-0.206527	-0.299493	-0.288854	-0.0671105	-0.0585515	0.274929	-0.337367	0.194859	0.27828	0.001486	0.096339	0.0194705	0.0621865	0.043215	-0.032418	0.088811	0.0464315	0.107872	0.235153	0.21648	0.205808	0.182752	0.482098	0.384753	0.364336	0.974328
	-0.06916	-0.105345	-0.127084	-0.116368	-0.050028	-0.16812	0.00741002	-0.029665	-0.261075	-0.123997	-0.0241305	-0.244946	0.150911	-0.0813645	0.043372	0.282672	0.174574	0.104087	0.0664976	0.153316	-0.10033	-0.0185965	-0.034564	0.0349675	0.246905	0.160888	0.0166275	0.105353	-0.1238	0.131535	0.061983	-0.0447155	0.278115	0.268727	-0.114904	0.167796	0.215027	0.099587	0.223724	0.0963825	0.203029	0.296988	0.18571	0.324914	0.212378	0.157885	0.255901	0.061642	-0.475478
	0.469178	0.510633	0.358756	0.766974	0.491651	0.714051	0.65648	0.776566	0.681006	0.534239	0.662781	0.771082	0.467847	0.606741	0.659431	0.189933	0.0321725	0.433786	0.23983	0.196927	-0.194251	-0.0429465	-0.113958	-0.0537235	-0.068148	0.11199	-0.0768155	-0.17887	0.01596	-0.100632	0.039304	0.0690855	0.185832	-0.054606	0.199908	0.159167	0.063044	0.273495	-0.051185	0.0166515	0.194642	0.852342	0.36244	0.705476	0.501369	0.685457	0.312886	0.500142	0.411604
	-0.14877	-0.907185	-0.762534	-1.51492	-1.03945	-0.977681	-1.25969	-0.793017	-0.567521	-1.38428	-0.937199	-0.750395	-0.27705	-0.768297	-0.459686	-0.825277	-0.254531	-0.985421	-0.450067	-0.696883	-0.574609	-0.129036	-0.383933	-0.289955	-0.431033	-0.151923	-0.940515	-1.06403	-1.00354	-0.459763	-0.52105	-0.377651	-0.326038	0.048196	-0.970643	0.0136035	0.362396	-0.649429	0.265224	-0.229373	0.120075	-0.499833	-0.67158	-0.03354	-0.496051	-0.11881	0.0461535	-0.315483	0.289404
	-0.22942	-0.232601	-0.029814	0.203789	0.204465	-0.13059	-0.087111	-0.025104	-0.0788045	0.388931	-0.0723585	0.108955	0.317018	-0.0028995	0.109364	-0.178819	-0.0623895	-0.020957	-0.0333935	0.299471	-0.117868	0.181305	0.339708	0.149702	0.189429	0.712691	0.14742	0.147434	0.08053	0.424569	-0.07431	-0.0298895	0.057307	-0.128598	-0.218433	-0.0473505	-0.055207	-0.316129	0.135726	0.278116	0.00705552	-0.0405875	-0.15281	0.202431	-0.074717	-0.66723	-0.0415645	-0.158713	-0.203596
	1.41445	0.562059	0.980275	0.562532	0.559772	1.65351	0.347075	0.497753	0.75874	0.554064	0.928452	0.585139	0.546747	0.893178	0.385705	-0.14752	-0.505702	-0.863321	-0.475777	-0.370623	-0.519679	-0.61369	-0.695709	-0.871613	-0.924111	-0.858033	-0.744505	-0.895271	-0.45306	-0.542167	-0.56535	-0.47363	-0.753007	-0.326568	-0.739812	-0.737312	-0.902483	-0.610129	-0.739118	-0.59532	-0.461453	-0.618523	-0.47935	-0.84687	-0.395031	-0.80435	-0.57479	-0.584534	-0.558511
	-0.011927	0.271103	0.225605	0.619545	0.320671	0.131557	0.31124	0.170087	-0.0133345	0.484055	0.0092205	-0.106184	-0.064601	-0.110139	-0.010765	0.376274	0.136306	-0.029215	-0.214749	0.366115	0.377442	0.215874	0.142833	0.4356	0.262231	0.230011	0.330656	0.542151	0.631076	0.179678	-0.79354	-0.563151	-0.775087	-0.335429	-0.511853	-0.602726	-0.662138	-0.743539	-1.04097	-0.668319	-0.507463	-0.681324	-0.4723	-0.94494	-0.486151	-1.14517	-0.530712	-0.575604	-0.508843
	0.405342	0.530699	0.391356	0.390496	0.604476	0.471757	0.492256	0.48659	0.553815	0.52192	0.297484	0.531591	0.673216	0.468068	0.3622	0.408048	0.281893	0.113116	0.156215	0.162708	-0.17564	-0.162369	-0.126052	-0.282468	-0.335702	-0.059498	-0.243104	-0.0778705	0.04175	-0.261815	-0.2063	0.100356	0.217673	0.127338	-0.0748975	0.125813	0.298118	-0.083147	0.499972	0.0766285	0.131876	0.0215035	0.11505	0.146982	0.13611	-0.176539	0.114049	0.099736	0.134691
	0.002731	-0.014231	0.044311	-0.059377	-0.019679	0.077204	-0.00929299	-0.00687799	0.113018	-0.0618471	0.187326	0.211074	0.20846	0.0718005	0.203033	0.266157	0.282706	0.206729	0.223886	0.158107	-0.0353085	0.123432	0.228329	0.11456	0.282253	0.171075	0.00603053	0.116579	-0.19136	0.16822	0.163406	-0.00895655	0.271365	0.169724	0.152045	0.21046	0.26159	0.066717	0.348638	0.253729	-0.0715095	-0.0195125	-0.23221	-0.0543801	-0.097162	0.156244	0.0705815	0.116598	0.0609789
	0.086422	-0.446016	-0.128383	-0.544609	0.091696	-0.431271	-0.64386	-0.344626	-0.12004	-0.550527	-0.0343475	0.363827	0.434054	0.162672	0.217934	0.0587	0.251349	-0.200051	0.0589245	0.127914	0.169374	0.443912	0.330148	0.174301	0.413668	0.445682	0.193215	0.176139	-0.23777	0.320222	-0.02172	-0.21924	0.215168	-0.085681	-0.0444065	0.214974	0.295614	-0.292402	0.30745	0.138498	0.218027	-0.0962405	-0.04596	0.180207	0.120724	-0.358997	-0.0562455	-0.00129101	-0.152599
	0.225436	1.24468	0.720161	1.38347	0.630804	0.872518	0.574088	0.794238	0.427597	0.10456	-0.597689	0.500005	0.131899	0.455882	-0.567437	0.406785	0.553391	0.297169	0.324122	0.107423	0.776049	0.630616	0.285899	0.51761	0.470298	0.371104	0.694031	0.682398	0.816185	0.520563	0.269086	0.221179	0.358999	0.191629	-0.589833	0.236102	0.157567	0.138128	0.067919	-0.0168465	1.16319	0.859307	1.42189	0.953412	1.44521	1.12127	0.829984	0.631478	0.765935
	-0.44351	-0.512731	-0.505362	-0.818219	-0.581084	-0.646621	-0.620473	-0.665958	-0.41932	-0.602427	-0.521758	-0.428284	-0.423973	-0.483377	-0.487934	-0.592317	-0.5496	-0.476725	-0.425947	-0.471603	-0.49433	-0.473439	-0.868744	-0.705084	-0.915781	-0.921403	-0.728905	-0.865351	-0.81368	-0.71417	0.162964	0.868713	-0.080627	0.332206	0.474142	0.339359	0.113424	0.708688	0.056497	-0.0066385	0.364287	0.435328	0.602495	0.932854	0.137314	-0.922891	-0.499062	-0.556454	-0.60927
	0.284973	0.137621	0.344126	-0.235233	0.166808	0.225848	0.335869	0.021816	0.260912	0.284481	-0.0179645	0.144291	0.028073	-0.18779	-0.213371	0.392026	0.23761	-0.076238	0.156707	-0.086656	0.171212	0.470446	0.292666	0.321147	0.332203	0.247119	0.305527	0.185117	0.16095	0.361625	0.293865	0.428927	0.417281	0.399314	0.143294	0.299181	0.361981	0.514559	0.340824	0.417834	-0.11123	-0.139461	-0.15584	-0.46232	-0.190196	-0.525281	-0.259367	-0.204519	-0.237945
	0.429441	0.440322	0.835583	0.904269	0.859469	0.606047	0.712395	0.6489	0.345148	1.35066	0.71095	0.370829	0.490141	0.404132	0.268872	0.109621	0.0617675	0.061044	-0.0108555	0.233298	0.193366	-0.0404735	-0.256577	-0.131262	-0.045018	-0.01673	-0.0408615	0.0303995	0.410743	0.117864	-0.11381	0.0121885	-0.325041	-0.162748	0.210938	-0.370724	-0.486633	-0.213798	-0.416027	-0.210649	0.315215	0.0290745	0.41141	0.132008	0.48451	0.0895785	0.198533	-0.022514	0.0563101
	-0.66207	-0.511459	-0.546378	-0.683899	-0.529504	-0.410504	-0.516032	-0.547793	-0.52572	-0.678357	-0.564451	-0.398234	-0.526501	-0.382848	-0.408716	-0.499697	-0.451448	-0.718117	-0.486048	-0.478703	-0.64305	-0.8433	-0.824434	-0.716324	-0.808511	-0.65581	-0.792345	-0.889601	-0.4734	-0.69294	-0.5466	-0.554751	-0.811327	-0.5014	-0.597803	-0.65357	-0.956723	-0.764629	-0.781268	-0.796549	-0.516663	-0.650483	-0.55004	-0.58212	-0.715421	-0.896351	-0.521051	-0.657274	-0.495043
	0.052768	0.509451	-0.00578901	0.663603	0.435795	0.232915	0.604927	0.462863	0.398913	0.314327	0.1987	-0.015516	0.083227	0.219523	0.220582	0.08272	-0.0177955	0.176663	0.169092	0.453772	0.0384345	0.0132035	0.039666	0.23819	-0.02473	-0.013461	0.0734695	0.152605	0.315319	0.00134751	-0.54574	-0.504411	-0.821217	-0.52015	-0.502663	-0.635908	-0.868373	-0.560609	-0.975088	-0.708409	-0.631923	-0.610173	-0.70544	-0.56383	-0.566131	-0.647621	-0.438025	-0.474004	-0.428561
	-0.00385103	0.143184	0.306778	0.14273	0.204587	0.070321	0.070902	0.136914	0.0556735	0.219824	-0.0222095	0.036049	-0.015738	-0.0396345	0.023031	0.354821	0.314987	0.279662	0.238052	0.171099	0.0700775	-0.00546449	-0.046114	0.230861	0.158843	-0.028662	0.212249	0.0786695	0.314876	0.0032655	0.020798	-0.0422885	-0.119337	-0.04993	0.14675	0.0594525	0.023318	0.252797	0.043329	0.1044	0.219265	0.249667	0.33905	0.290288	0.184983	0.122286	0.0541015	-0.081123	-0.136457
	-0.08288	-0.017387	-0.50796	0.997281	-0.046598	-0.229206	0.226535	0.382999	0.312843	-0.053707	-0.0311895	-0.332458	-0.050817	0.431405	-0.052574	0.316163	-0.18678	0.565598	0.146418	0.210455	0.0754285	-0.141069	-0.239433	0.0744355	-0.582651	-0.648414	-0.358457	-0.0866695	0.06015	-0.482067	-0.32452	0.176624	-0.517227	-0.031597	-0.112658	-0.224531	-0.161057	-0.422849	-0.214579	-0.538469	0.219734	1.22599	0.676841	0.802893	0.581033	0.592516	0.411739	0.692655	0.234054
	-0.73191	-0.697835	-0.568674	-0.824279	-0.843774	-0.767891	-0.727685	-0.646009	-0.435637	-0.486977	-0.610729	-0.405789	-0.506562	-0.481898	-0.617535	0.219269	0.646275	0.0933169	0.114717	-0.174126	-0.0186045	0.212372	0.095489	0.245286	0.051813	0.033422	-0.194078	-0.169264	-0.13425	-0.154375	0.216788	0.0755005	0.248263	0.303754	-0.0884925	0.370182	0.552861	0.012436	0.500833	0.252586	-0.0063225	0.0828295	0.0413399	0.085069	-0.16383	-0.76552	-0.541273	-0.814044	-0.711233
	0.149871	0.26248	0.337202	0.499092	0.294675	0.190317	0.422137	0.322885	0.165077	0.562547	0.155085	0.138906	0.106426	0.125071	0.068401	-0.041439	-0.0739635	-0.02173	-0.0871305	0.192037	0.140604	0.0342635	0.065841	-0.0722605	0.016313	0.079528	0.199715	0.0912455	0.219801	0.123341	0.058665	-0.0129855	-0.041872	-0.0452	0.133301	-0.0406465	0.00419001	-0.015431	0.067055	-0.140659	0.110482	0.0528135	0.29616	0.222916	0.208191	0.13539	0.0420775	0.072414	0.1283
	-0.34238	-0.359962	-0.494172	-0.462949	-0.592644	-0.548221	-0.365861	-0.315786	-0.660291	-0.201597	-0.372846	-0.030607	-0.130011	-0.0752715	-0.492955	0.505949	-0.331923	-0.214883	-0.157005	-0.540843	-0.185876	-0.117077	-0.588853	-0.272763	-0.248014	-0.523233	-0.287412	-0.0932075	0.511022	-0.1432	-0.14516	0.241738	-0.444675	0.52997	0.0418855	-0.285324	-0.411533	1.41795	-0.763418	0.0549305	-0.0617245	-0.122897	-0.15875	-0.39679	-0.234282	-0.172845	-0.279118	-0.258138	-0.160366
	-0.62171	-0.619197	-0.601994	-0.875919	-0.682614	-0.547331	-0.419812	-0.613522	-0.507941	-0.830367	-0.379548	-0.506084	-0.456408	-0.516837	-0.296239	0.140412	0.0576045	-0.283174	0.00510751	0.122268	0.553729	0.578855	0.697081	0.442556	0.644671	0.705269	0.541061	0.815521	0.686426	0.46349	0.447941	0.448202	0.361918	0.360687	0.550813	0.450002	0.55383	0.398558	0.631093	0.00656649	0.0642955	0.248987	0.32692	0.563641	0.028159	-0.607181	-0.590319	-0.667344	-0.411738
	0.223169	0.248149	0.228817	0.586939	0.364916	0.281273	0.181685	0.284856	0.445897	0.527854	0.124266	0.024927	0.162835	0.25005	0.172985	0.11727	0.143949	-0.309228	0.18039	0.05666	0.248109	0.220088	0.275689	0.198001	0.459758	0.236517	0.461037	0.29195	0.514384	0.33247	-0.20252	-0.0176705	-0.296344	-0.14192	-0.196262	-0.283399	-0.383751	0.16924	-0.175439	0.139699	0.114722	0.0597885	-0.16548	-0.21455	-0.1065	-0.82865	-0.574948	-0.484084	-0.628459
	-0.67661	-0.593741	-0.661764	-0.632789	-0.550194	-0.702851	-0.551038	-0.569812	-0.482542	-0.720957	-0.352778	-0.600491	-0.250825	-0.370685	-0.440582	-0.572177	-0.474613	-0.590782	-0.435621	-0.532263	-0.52393	-0.62868	-0.644681	-0.870423	-1.11421	-0.992923	-0.717615	-0.713041	-0.75432	-0.627169	-0.68659	-0.322851	-0.718607	-0.55779	-0.301483	-0.672322	-0.771473	-0.552539	-0.876758	-0.503529	-0.529673	-0.550444	-0.74642	-0.89495	-0.612291	-0.68786	-0.240928	-0.664264	-0.724966
	-0.16267	0.088589	-0.03314	-0.392529	-0.235604	0.00740498	-0.123223	-0.152905	0.0305725	-0.107567	-0.0692185	0.196368	-0.120351	-0.0357795	0.288452	0.00844002	0.166326	0.107715	0.0419035	0.291725	-0.0541925	0.295933	0.223719	0.102188	0.263447	0.308875	0.15656	0.195227	-0.15576	0.253646	0.375303	0.216817	0.414739	0.329386	0.387964	0.302425	0.479766	0.260329	0.507829	0.523133	-0.0515315	0.0819765	-0.0570901	-0.029307	-0.118671	-0.0319465	-0.0524615	-0.133122	-0.089609
	-0.44762	-0.385062	-0.559011	-0.784529	-0.696714	-0.462722	-0.611356	-0.815571	-0.547473	-0.443967	-0.346033	-0.519753	-0.543684	-0.417462	-0.452285	0.252906	-0.0244655	0.029826	0.373924	0.00566	0.399298	0.0984445	0.477484	0.222191	-0.136751	0.047917	0.44343	0.101466	0.448074	-0.0444605	0.302589	0.435435	0.354551	0.120849	0.943245	-0.103441	0.093729	0.508675	-0.02206	0.297984	0.220165	0.452529	0.27518	0.362	0.757782	0.406564	0.385819	0.346206	0.193908
	-0.07497	0.046219	0.13883	0.224853	0.134747	-0.068794	-0.063866	0.0293591	-0.000859484	0.141262	0.204152	0.208084	0.131717	0.0898365	0.165147	0.063419	0.0439415	0.0949406	0.0214855	0.070368	-0.0196195	-0.312459	0.191602	-0.315668	-0.087955	0.016886	-0.268862	-0.0420735	-0.1803	-0.107702	-0.08898	0.216775	0.295041	0.202839	-0.219573	0.205082	0.125406	0.292924	0.524385	0.0813435	0.145894	0.16133	0.09139	0.202308	-0.029795	0.229108	0.00614151	-4.19915e-05	0.281607
	-0.12168	-0.060189	-0.008746	-0.366689	-0.00192101	-0.017516	-0.07515	-0.12471	-0.0236345	-0.0180471	0.315485	0.150376	0.238208	0.0445945	0.260784	0.293128	0.298438	0.221808	0.179107	0.098187	-0.139096	-0.0325135	-0.02293	-0.0548625	0.024883	-0.041851	-0.141493	-0.119503	-0.0544	-0.0928345	0.00280994	0.188124	0.191582	0.153694	0.0537425	0.28988	0.237871	0.06703	0.317124	0.131384	0.0751115	0.0735265	-0.09616	0.180755	-0.080065	0.150642	0.0712785	0.111847	0.0646031
	-0.55765	-0.373808	-0.598994	-0.892729	-0.720954	-0.641801	-0.712761	-0.93684	-0.57701	-0.670077	-0.605878	-0.553848	-0.374582	-0.540857	-0.497103	-0.679967	-0.598894	-0.619468	-0.475436	-0.532943	-0.51111	-0.76248	-0.968744	-0.901143	-0.755641	-0.919613	-0.701275	-0.882741	-0.66487	-0.88203	-0.48187	-0.506041	-0.873567	-0.51518	-0.709153	-0.824652	-0.764233	-0.681739	-0.653006	-0.733999	-0.542393	-0.451783	-0.77775	-0.95443	-0.639401	-0.73788	-0.653875	-0.871164	-0.563916
	-0.0424	0.115895	0.131734	-0.054283	0.428869	0.303691	0.249366	0.109087	0.257699	0.28817	0.599769	0.379534	0.617878	0.407111	0.478285	-0.059178	0.0383185	0.112457	0.0252175	0.115563	0.385503	0.211107	0.490908	0.40121	0.559643	0.51561	0.384887	0.379591	0.487101	0.651927	0.222655	0.366674	0.430517	0.103082	0.62035	0.0590345	-0.074102	0.258039	0.04581	0.226241	-0.0315805	-0.00901648	0.07797	-0.13881	0.250466	-0.489541	0.0195165	0.184563	-0.118068
	0.139074	-0.420172	-0.644074	-0.518099	-0.486643	0.059704	-0.335043	-0.157644	-0.307087	-0.122057	-0.102941	-0.181501	-0.334998	-0.469268	-0.440933	-0.103727	0.184613	-0.063572	-0.101606	0.08307	0.0365925	0.390472	0.151761	0.484016	0.250773	0.14264	0.544087	0.0777865	1.18661	0.372248	0.062512	0.213499	0.216484	0.133858	0.295913	0.0100365	-0.136338	0.274948	-0.14937	-0.0667695	-0.0800905	-0.192498	0.08191	-0.20594	-0.119816	-0.0944455	-0.0766555	-0.165072	-0.177657
	0.023392	0.251843	0.335767	0.263912	0.00632699	-0.052411	-0.102049	0.187702	-0.164195	-0.00649002	-0.204775	-0.187165	-0.301518	-0.133666	-0.284308	-0.867397	-0.507823	-0.804091	-0.485698	-0.046895	0.0466855	0.293308	0.048788	0.260469	0.810286	0.494174	0.642135	0.0325015	0.507948	0.371854	0.13438	0.253761	0.223747	0.185636	0.335405	0.108884	0.367091	0.248405	0.361704	0.258729	0.43292	0.202956	0.17094	0.496161	0.272393	0.531281	0.442342	0.548217	0.329156
	0.359814	0.536124	0.529103	0.70528	0.696395	0.546731	0.58648	0.413498	0.590833	0.979048	0.473752	-0.035388	0.16876	0.160093	0.397452	0.233566	0.0828905	0.332073	0.152385	0.397965	0.239091	-0.162611	0.134194	0.220095	0.297877	-0.059516	1.05529	0.0128855	1.27966	0.27977	0.392059	0.34229	-0.250065	-0.078936	1.22188	-0.186372	-0.189286	0.704812	-0.155659	-0.0460125	0.1144	0.0419055	0.19152	0.069678	0.318187	0.444417	0.0539165	0.480669	0.009999
	-0.7044	-0.733795	-0.656874	-0.587289	-0.621294	-0.629821	-0.654267	-0.697402	-0.536107	-0.363177	-0.604179	-0.559082	-0.438247	-0.453218	-0.414264	-0.650657	-0.589571	-0.532166	-0.514912	-0.532803	-0.76025	-0.70357	-0.886654	-0.672443	-0.747681	-0.809563	-0.790775	-0.464388	-0.81092	-0.62467	-0.45745	-0.447051	-0.630667	-0.333485	-0.616922	-0.567015	-0.614967	-0.510479	-0.760088	-0.796219	-0.585603	-0.565053	-0.67918	-0.96896	-0.451941	0.241859	0.305852	0.333837	0.121939
	0.290712	0.52785	0.619129	0.53903	0.399275	0.578437	0.485469	0.541345	0.394227	0.113909	0.297861	0.601488	0.496162	0.387392	0.170844	0.342144	0.116549	0.187798	0.210277	-0.110228	-0.0245885	-0.166354	0.213934	-0.0531835	0.012792	-0.052716	-0.263085	0.229918	0.228071	0.168857	0.131862	0.102688	0.422024	0.078825	0.230107	0.15596	0.371772	0.186063	0.49578	0.0758645	0.141704	0.130076	0.494389	0.426544	0.177666	0.400414	0.114033	0.204358	0.0750457
	0.109705	0.171329	0.469421	0.350542	0.530712	0.078019	0.143208	0.238628	-0.0220885	0.453143	-0.0093575	0.014646	0.140578	0.112193	-0.021527	0.168437	0.180774	0.182812	-0.151329	-0.167534	-0.209243	-0.4842	-0.884754	-0.608674	-0.898321	-0.998083	-0.742765	-0.637041	0.274152	-0.74069	-0.78971	-0.105776	-0.643417	-0.40019	-0.255143	-0.748422	-0.915233	-0.19313	-0.864148	-0.803869	0.544766	-0.233736	0.548194	0.285045	0.353369	-0.280979	0.116769	-0.056514	-0.061768
	0.093727	0.22029	0.293199	0.193684	0.310805	0.145989	0.187763	0.198142	0.104675	0.30025	0.191808	0.268845	0.260712	0.175467	0.207813	0.105452	0.18804	0.218053	0.181814	0.257756	0.321844	0.218828	0.269985	0.163274	0.237749	0.17056	0.0156735	0.0593445	-0.06701	0.169058	0.154475	0.163369	0.135311	0.176366	0.133931	0.316408	0.4474	0.199349	0.349595	0.172339	0.00536048	0.206773	0.19362	0.067285	0.00116599	-0.0900105	0.0309945	-0.087347	-0.002211
	-0.14716	-0.320536	-0.588584	0.055765	-0.748924	-0.778901	-0.398629	-0.113626	0.0938875	-0.528457	-0.525165	-0.400345	-0.328682	0.189267	-0.217138	-0.787147	-0.497174	-0.614099	-0.504215	-0.508363	-0.5329	-0.872299	-1.06083	-0.496899	-1.10037	-0.940273	-0.712825	-0.758801	-0.53886	-0.817889	-0.74293	-0.459531	-0.861837	-0.60612	-0.634573	-0.379034	-0.753153	-0.645039	-0.949018	-0.634879	-0.562724	-0.814583	-0.81394	-0.71216	-0.443861	-0.132444	0.280238	0.24125	-0.170919
	0.277356	0.567115	0.556123	0.693184	0.247187	0.83946	0.704448	0.516205	0.739111	0.412693	0.216424	0.49348	0.268734	0.389921	0.084529	0.453183	0.491969	0.373172	0.779716	0.094367	0.363746	0.105877	0.341884	0.469077	0.509709	0.214607	0.592483	0.807666	1.2818	0.543756	-0.74643	-0.4178	-0.668727	-0.74017	-0.631873	-0.574914	-1.02923	-0.310639	-0.967698	-0.51825	-0.434693	-0.830114	-0.71823	-0.98571	-0.478591	-0.849161	-0.526631	-0.616814	-0.561845
	-0.18594	-0.069398	-0.062342	-0.096043	-0.038236	-0.257155	-0.224885	-0.202741	-0.123225	0.081757	-0.0910375	-0.080629	-0.115717	-0.0737075	-0.080445	0.021676	0.190321	-0.087071	-0.0718985	0.118392	-0.0289625	-0.0497205	-0.148485	0.0646235	0.209287	-0.126402	0.235855	-0.146422	0.511317	-0.0853785	-0.12268	0.0897695	-0.118769	-0.180826	0.147862	-0.146963	-0.345562	0.359896	-0.328734	-0.0437105	0.00822848	-0.0677965	0.17868	-0.004462	-0.047508	-0.479272	-0.16741	-0.483624	-0.373384
	0.393357	-0.03224	0.238098	-0.167499	0.056027	0.073824	0.089573	0.01358	0.0677175	0.154708	0.292957	0.005366	0.002126	0.0316585	0.089599	0.218201	0.123994	0.116033	0.19061	0.176233	-0.230251	-0.0539295	-0.024909	-0.19146	0.022543	-0.067011	0.154281	-0.130712	0.02133	0.0535545	0.287829	0.401687	-0.00570703	0.239223	0.25023	0.202194	0.264154	0.414838	0.200398	0.193889	-0.0886305	0.0379735	0.08149	0.092546	0.101581	0.375264	0.0843945	0.167128	0.0504643
	0.034975	0.040651	0.07347	0.128602	0.263034	0.093914	0.123555	0.11201	-0.0371505	0.214698	0.315298	-0.000565022	-0.003094	0.137547	0.01783	0.000393987	-0.213704	-0.04295	-0.126341	0.150866	-0.164652	-0.197951	-0.217895	-0.192933	-0.210951	-0.117276	-0.180198	-0.180937	0.064	-0.139624	0.15063	0.127577	0.054043	0.074445	0.115045	0.272722	0.464898	0.175665	0.422981	-0.0645855	-0.0168185	0.152009	-0.05468	0.198603	0.075896	-0.227489	-0.0809825	0.03659	-0.265496
	-0.14039	0.026772	-0.730074	1.64404	-0.205535	-0.200339	0.706571	0.845208	0.561507	-0.161727	-0.0874255	-0.161935	-0.1423	0.613968	-0.133973	0.266558	-0.498377	0.720684	0.300592	0.02052	-0.324322	-0.84347	-0.543278	-0.127325	-0.839601	-0.778693	-0.630105	-0.70352	-0.33975	-0.859529	-0.56462	0.0453925	-0.697707	-0.134595	-0.0914395	-0.301552	-0.746543	-0.485839	-0.607465	-0.673669	0.339572	1.79278	0.94807	1.42659	1.03022	0.0214875	0.921651	0.911657	0.111231
	-0.51223	-0.446616	-0.686024	-0.659189	-0.623414	-0.789021	-0.824827	-0.466008	-0.77358	-0.716237	-0.586638	-0.532739	-0.488353	-0.482127	-0.544387	-0.173285	-0.151457	-0.306241	-0.32805	-0.073955	1.11877	1.10982	1.07942	1.04614	1.10023	1.02387	0.756474	0.812176	0.0891399	0.780244	-0.0897301	-0.216758	0.675693	-0.013849	-0.0370485	0.506586	0.990151	-0.048177	0.858583	0.46737	-0.185843	-0.245303	0.11598	0.00941396	0.00069499	-0.93415	-0.507784	-0.765814	-0.613337
	0.277214	0.064533	0.10624	-0.048249	-0.130156	0.090985	-0.152755	-0.106508	0.229109	0.019945	0.299147	0.430561	0.165237	0.0529225	0.416867	0.205226	0.263281	0.209113	0.33094	0.325223	-0.0785565	0.149575	0.072032	0.116017	-0.004042	0.185062	-0.116369	-0.129138	-0.03926	0.109103	0.439584	-0.0719935	0.036818	0.307951	0.0193435	0.457429	0.302522	0.239163	0.428683	0.418592	-0.0782455	-0.00233153	-0.05563	-0.019758	-0.144912	0.104994	0.0265685	0.00245503	0.188219
	0.132022	0.095691	-0.016766	0.167803	-0.028467	0.312838	0.137805	0.122029	0.280506	0.141989	0.275277	0.097262	-0.00545999	0.1872	-0.144977	-0.192297	-0.0264595	-0.053098	-0.0524345	0.086066	0.822954	0.906675	1.57854	1.13681	0.712093	1.42691	1.25761	0.888622	0.338294	0.830593	0.858272	0.590788	0.771414	0.766428	0.762857	0.894195	0.696829	0.467409	0.869487	0.953156	-0.0455035	0.244357	-0.21047	0.025043	0.202687	-0.875931	-0.444486	-0.661834	-0.570783
	-0.74305	-0.558724	-0.192081	-0.699959	-0.543114	-0.402435	-0.741437	-0.640899	-0.770621	-0.695407	-0.488806	-0.584539	-0.34559	-0.432322	-0.437375	0.105452	0.103963	-0.051485	-0.0458535	-0.171471	-0.100354	-0.0166265	-0.022108	-0.0879465	-0.082486	-0.253002	-0.0135985	-0.0120615	0.31091	-0.0973435	-0.0613601	-0.0216985	0.168908	-0.234371	0.13274	-0.165566	0.052006	0.341447	0.19662	-0.0166165	-0.359887	-0.354963	-0.37237	-0.30975	-0.220839	-0.742421	-0.511464	-0.783094	-0.70477
	-0.08439	-0.127617	0.109206	-0.038281	0.088769	-0.00146201	-0.107561	-0.092897	-0.0748515	0.025558	0.149374	0.112237	0.03206	0.141207	0.056594	0.246695	0.0695355	0.062239	-0.0117835	-0.045891	-0.0868245	-0.115047	-0.203342	-0.13974	-0.172901	-0.084076	-0.272027	-0.220165	-0.16249	-0.0492295	-0.107	-0.0580086	-0.018799	0.024261	-0.0676505	0.0377455	0.130467	0.044713	0.238054	-0.13443	0.0535665	-0.122431	-0.0401301	0.034819	0.044516	0.290526	-0.0813145	0.12895	0.087919
	-0.07317	-0.151981	0.098236	0.00164402	0.081304	0.240371	-0.114593	-0.211659	-0.108609	0.158743	0.665338	0.098123	0.073264	0.188616	0.309848	0.282171	0.247236	0.150313	0.19527	0.437	-0.00494647	-0.0881055	-0.181141	0.0117695	0.045709	-0.209332	0.0578715	0.0335515	0.35009	-0.1264	-0.5087	-0.498931	-0.456292	-0.57147	-0.602512	-0.696202	-0.795223	-0.555769	-1.13052	-0.359139	-0.496233	-0.719293	-0.66174	-0.71361	-0.488421	-0.699921	-0.227684	-0.321507	-0.312381
	-0.50176	-0.598859	-0.676954	-0.873769	-0.635864	-0.709751	-0.633738	-0.668274	-0.57238	-0.957107	-0.517166	-0.258379	-0.487606	-0.376191	-0.452711	-0.849217	-0.566229	-0.518519	-0.377979	-0.586153	-0.671789	-0.769379	-0.596963	-0.707503	-0.781281	-0.799103	-0.632205	-0.673481	-0.60745	-0.93178	-0.54151	-0.26419	-0.487867	-0.53702	0.0769005	-0.44259	-0.55542	0.490993	-0.727667	-0.54081	-0.228916	-0.347014	-0.43653	-0.48811	-0.096539	-0.0031835	0.0538995	0.144648	0.0410121
	-0.39179	-0.393329	-0.632974	-0.637469	-0.721654	-0.692551	-0.656351	-0.557288	-0.601931	-0.799817	-0.623248	-0.478937	-0.413873	-0.350233	-0.607667	0.065604	0.217832	-0.070495	0.065557	-0.066424	0.171726	0.229526	0.364541	0.2214	0.213619	0.26432	0.00538251	0.213682	-0.09464	0.154487	-0.16065	-0.225995	0.112134	0.01402	-0.261222	0.18109	0.139197	-0.28676	0.118317	0.0430665	0.0581865	-0.233345	-0.13526	-0.17143	0.05815	-0.0852765	0.169653	0.154034	-0.087235
	0.167375	0.122143	0.060899	0.302494	-0.052881	-0.088001	-0.327831	-0.036122	0.0906285	-0.102667	0.144844	0.144102	-0.0358	0.0801345	0.093716	0.203927	0.384432	0.198565	0.114434	0.168314	-0.0213795	-0.0164325	-0.016277	0.0519055	0.041171	0.015651	0.0456645	-0.248928	0.06973	-0.0491125	-0.00932008	0.320278	0.075206	0.102939	0.0829645	0.0485525	-0.129455	0.455018	-0.126478	0.165668	-0.112621	-0.0559815	-0.42013	-0.4831	-0.224423	-0.24458	-0.107015	-0.044397	-0.056273
	0.410773	0.441286	-0.422986	1.45489	-0.177557	-0.092901	0.599795	0.850442	0.820391	0.059	-0.252649	0.082984	-0.081292	0.454336	-0.056396	0.57581	-0.0194095	0.757655	0.142651	0.086208	0.0164345	-0.345629	-0.138305	0.320746	-0.38712	-0.341775	-0.300041	-0.16217	-0.14622	-0.349513	-0.94749	0.418137	-0.679917	-0.254445	-0.0432965	-0.468796	-0.922153	-0.905829	-0.550208	-1.00579	0.109491	1.22965	0.576595	0.883718	0.803341	0.932404	0.70465	0.866467	0.148475
	0.135915	0.328934	0.353809	0.210206	0.219871	0.228105	-0.017349	0.219741	0.285527	0.384702	0.0961375	0.259762	0.259047	-0.19749	0.11299	-0.483317	-0.224574	-0.327141	-0.248273	0.070697	-0.267789	0.0181715	-0.411645	-0.310766	-0.626061	-0.37427	-0.504676	-0.42776	-0.00953007	-0.715439	-0.0603001	0.0200235	0.075981	0.097506	0.0767545	0.141475	-0.006916	0.234769	-0.08172	0.186372	-0.0289275	-0.0590745	-0.16967	-0.20933	0.073106	-0.408024	-0.0964455	-0.223573	-0.268546
	-0.20738	0.254478	-0.00416601	0.437653	0.160636	0.279526	0.366277	0.341965	0.0212355	0.239251	-0.286789	-0.116786	0.01053	0.0851035	-0.230563	0.016667	-0.130601	-0.298252	0.0358535	-0.036709	0.375095	0.452349	0.421989	0.589082	0.450312	0.40084	0.521416	0.504636	0.754734	0.306514	0.851279	0.927671	0.959421	0.756872	0.782533	0.618478	0.523472	0.666187	0.528495	0.869218	0.0362155	0.0975515	0.03004	-0.33329	0.130057	-0.62908	-0.522157	-0.580234	-0.53517
	0.107777	-0.064229	0.069428	0.367223	-0.041708	0.107555	-0.122186	0.122995	0.191196	0.164685	0.312894	0.11713	-0.166844	0.167612	0.250411	0.097313	-0.0601155	0.230394	0.0956282	0.206378	-0.214809	-0.2169	-0.170787	-0.229203	-0.235444	-0.055874	-0.231971	-0.229618	0.168061	-0.176693	0.073826	0.0617475	-0.196752	-0.042244	0.152321	-0.219468	-0.016435	0.188204	-0.011334	-0.105997	0.164672	0.233496	0.15006	0.3145	0.054764	0.403073	0.122338	0.243397	0.319162
	-0.70293	-0.495231	-0.822714	-0.760749	-0.688794	-0.807591	-0.656475	-0.510961	-0.471686	-0.629237	-0.725059	-0.464022	-0.416029	-0.535828	-0.485414	-0.114238	0.0133035	-0.146789	-0.0630015	0.094489	0.0221635	0.642794	0.77767	0.547415	0.751559	0.730074	0.517479	0.840527	0.218854	0.711022	0.139852	-0.000662506	0.316604	0.205139	0.129297	0.826057	0.498767	0.177801	0.692493	0.551328	-0.210386	-0.290713	-0.07658	0.084325	-0.295552	-1.38701	-0.537121	-0.779984	-0.928179
	-0.72062	-0.554659	-0.619144	-0.843929	-0.565534	-0.515844	-0.745757	-0.783184	-0.639371	-0.808497	-0.398203	-0.512101	-0.277276	-0.528777	-0.495574	0.08423	0.285758	0.192058	0.164635	0.154772	0.380948	0.640653	0.446341	0.698563	0.78279	0.533942	0.605781	0.463843	0.669121	0.490164	0.350482	0.193754	0.407274	0.358076	0.327499	0.39788	0.341918	0.378708	0.374922	0.571909	0.164984	0.261916	-0.0394301	-0.1061	0.024393	-0.642861	-0.0572245	0.13539	-0.330072
	-0.01009	-0.096004	0.068295	0.021368	-0.160991	-0.037136	-0.041008	-0.109436	-0.149333	0.055972	0.0722815	-0.00482801	-0.110541	0.0213045	-0.086343	0.028062	0.0478615	-0.002034	0.0303795	0.012595	0.16791	0.186171	0.060234	0.0795995	0.191338	-0.038109	0.357486	0.275849	0.692656	0.214246	-0.0446801	0.274898	0.09094	0.205879	0.327601	-0.272629	0.050874	0.198839	-0.342089	0.134701	0.528453	0.31415	0.517542	-0.10188	0.47942	0.101845	-0.0478765	0.133094	-0.003115
	-0.31466	0.004135	-0.024751	0.0731	0.117065	0.202299	0.029717	-0.077175	0.20452	0.438208	0.478467	0.196368	0.079631	0.0746445	0.339023	0.832427	0.666717	0.613179	0.650658	0.109387	0.644199	0.334994	0.86586	0.665576	1.07986	0.959506	0.359973	0.708808	-0.36512	0.685122	-0.23144	0.129462	-0.136612	-0.025256	0.22351	-0.158575	-0.073784	0.346284	-0.045047	-0.138814	0.0194715	-0.0296475	0.07937	0.146752	-0.078146	-0.0700975	-0.0472095	0.024565	0.026343
	-0.56457	-0.730715	-0.882284	-0.679299	-0.649934	-0.886621	-0.653363	-0.583126	-0.487037	-0.808587	-0.525537	-0.797825	-0.433733	-0.308687	-0.414668	-0.307477	-0.297797	-0.586357	-0.360235	-0.475753	-0.72441	-0.864139	-0.835584	-0.731314	-0.767421	-0.654164	-0.741275	-0.74617	-0.66281	-0.730809	-0.37178	-0.4034	-0.564997	-0.43569	-0.535303	-0.611297	-0.771093	-0.738369	-0.772338	-0.676809	-0.529024	-0.757213	-0.6279	-0.87576	-0.618341	0.0681715	0.176317	0.083008	0.0911789
	0.030967	0.145045	-0.017219	0.371957	0.198855	0.192858	0.080972	0.107878	-0.143242	0.329181	0.176016	-0.011326	0.025251	0.0389255	-0.087017	0.014081	0.0102705	-0.001256	-0.0619735	-0.210965	0.530693	0.524817	0.784587	0.386533	0.669383	0.934976	0.505851	0.747599	0.10385	0.663157	0.203443	0.137802	0.227167	-0.00191697	0.344218	0.374391	0.675055	0.190382	0.56355	0.317318	-0.0305545	0.117592	0.2866	0.241923	0.054829	0.252311	0.0815465	-0.087878	-0.045265
	-0.15057	-0.097004	-0.037513	0.373782	-0.197262	-0.273051	-0.079791	0.105924	-0.180781	0.0174	-0.0513975	-0.016113	-0.050748	0.0134635	0.16686	-0.120681	0.2055	0.053181	-0.0170825	0.09463	0.209558	0.385054	0.284909	0.21556	0.238155	0.343931	0.0658315	0.457952	-0.0379	0.172356	0.271617	0.296769	0.368664	0.482949	0.125989	0.666189	0.765489	0.461244	0.897701	0.461244	0.0572635	0.163009	0.43749	0.491376	-0.022579	0.53422	0.0647585	0.216503	0.137142
	-0.50833	-0.495119	-0.561742	-0.870379	-0.510621	-0.649241	-0.59525	-0.701828	-0.284895	-0.438127	-0.423927	-0.46381	-0.319502	-0.336108	-0.534653	-0.200647	-0.199527	-0.262722	-0.296564	-0.02165	-0.1836	-0.225275	-0.157852	-0.0965845	-0.123585	-0.114	-0.145851	-0.0531575	0.28057	0.0964855	0.000129998	0.113431	0.20376	0.250346	0.358208	0.0598185	0.14268	0.550362	-0.154728	0.0339925	-0.111489	-0.203	-0.10718	0.139578	-0.145061	0.341389	0.0202045	0.205514	0.0794895
	-0.06892	0.075645	0.04312	0.291248	0.223611	0.158737	0.198109	0.0671233	0.0141405	0.511085	0.309815	0.062538	0.186565	0.127248	0.050497	0.357855	0.158505	0.255442	0.298756	0.267069	-0.133668	-0.36667	-0.130647	-0.117166	-0.231098	-0.103817	-0.123597	-0.182823	-0.09232	-0.154585	0.039248	0.0870935	-0.00654799	0.060614	0.39135	0.0173955	0.140568	0.301182	0.065575	0.0598955	0.0233855	0.266569	0.0354399	0.19479	0.173218	0.394097	0.144478	0.277188	0.0978099
	0.049854	-0.017519	0.267224	0.020864	0.06245	0.097528	-0.143296	0.0612663	0.194031	0.027555	0.192872	0.378198	0.213485	0.118461	0.462055	0.108068	0.260044	0.262076	0.182809	0.449332	-0.168371	0.0504335	-0.134821	-0.125854	-0.273125	-0.25556	-0.468545	-0.252232	-0.36525	-0.149247	-0.11067	-0.113266	-0.171088	0.105078	-0.256983	0.0492545	-0.026434	-0.030023	0.064027	-0.0293825	0.181651	0.212715	0.2526	0.268428	0.065905	0.254065	0.305005	0.31039	0.365509
	0.829117	0.393131	0.457694	1.93575	1.12455	1.30656	1.41605	0.492852	1.18441	1.00672	0.861019	1.39376	1.10488	0.739881	0.982552	0.236218	-0.194155	0.514808	0.151557	0.189254	0.242009	0.951225	0.63587	0.658521	1.09519	0.350014	0.493131	0.656139	-0.24956	0.117308	-0.52112	-0.516521	-0.662117	-0.3992	-0.847353	-0.480624	-1.29137	-0.551669	-0.833438	-0.86342	-0.610054	-0.451324	-0.49651	-0.67975	-0.454901	-2.26772	0.0473515	-0.524964	-1.17517
	0.603892	0.609635	0.799208	0.662403	0.643082	0.228053	0.647554	0.661165	0.467938	0.993827	-0.573206	-0.649898	-0.704808	-0.640257	-0.684564	-0.502137	-0.364646	-0.383732	-0.507998	-0.192946	0.585118	0.21488	0.204293	0.0236895	0.124793	0.083698	0.196753	0.178864	0.714154	0.0489535	-0.40637	-0.131851	-0.263449	-0.327786	-0.182783	-0.234947	-0.196461	-0.219353	-0.381235	-0.378168	0.524331	0.277754	0.819536	0.453705	0.613246	0.168007	0.348651	0.159561	0.221611
	0.019267	-0.109453	0.181737	0.204973	0.305855	0.04296	0.113074	0.135342	-0.114493	0.456718	0.0462325	0.065695	0.124846	0.102758	0.152675	0.092656	-0.0744065	0.192058	0.0271515	0.125441	-0.150187	-0.168324	-0.189289	-0.259984	-0.209356	-0.133078	-0.0469185	-0.241239	0.538106	-0.0663125	-0.17154	0.126319	-0.218246	-0.035721	0.418137	-0.334978	-0.267308	0.350995	-0.356706	-0.217527	0.324641	0.0659815	0.46431	0.010618	0.239111	-0.334405	0.133983	0.00145701	-0.124977
	-0.59512	-0.477292	-0.345666	-0.692229	-0.592884	-0.499724	-0.789187	-0.578605	-0.51958	-0.550917	-0.535682	-0.519782	-0.337189	-0.425766	-0.386893	-0.686547	-0.652707	-0.562175	-0.50326	-0.529923	-0.84977	-0.921909	-0.796624	-0.975113	-0.993781	-1.14427	-0.654355	-0.62724	-0.53036	-0.485162	0.385754	0.282057	0.288044	0.271123	0.539479	0.0952095	0.20009	0.438876	-0.07089	0.330328	0.0649425	-0.0403185	-0.31638	-0.40405	-0.093401	-0.790091	-0.526093	-0.692264	-0.631514
	0.030242	-0.053034	0.149444	0.095827	0.315577	0.091305	0.053071	0.0301435	0.0800685	0.412392	0.464554	-0.025294	0.120129	0.164719	0.064002	0.633685	0.432842	0.31225	0.165787	0.181978	0.259526	0.349927	0.294633	0.510198	0.31523	0.036185	0.231769	0.440521	0.348894	0.294749	0.034459	0.0890785	0.228633	-0.033837	0.336158	-0.122653	-0.00575499	0.277599	0.111162	0.134662	0.142081	0.0313105	0.0572299	0.022409	0.013993	-0.511432	-0.106959	-0.018544	-0.115028
	0.268303	0.050179	0.314961	0.491573	0.90354	0.435164	0.766123	0.0915255	0.273078	0.782648	0.502904	1.03099	0.980376	0.759565	0.438702	0.473341	-0.0318775	-0.127303	0.210556	0.546591	1.28537	1.74819	1.81272	1.84879	1.83766	1.07067	1.63876	1.01086	0.908576	0.79063	1.93538	1.44838	2.07291	1.66645	2.14808	1.41862	1.12092	1.34243	0.80966	1.57981	-0.555434	-0.561913	-0.81983	-1.52407	-0.923931	-1.62508	-0.521872	-0.958584	-1.15211
	-0.03173	-0.483553	-0.418344	-0.792809	-0.303803	-0.525864	-0.640725	-0.459756	-0.321285	-0.610107	-0.26523	-0.352699	-0.048066	-0.364181	-0.03854	0.021701	0.122918	0.058604	0.16305	-0.08583	-0.0775225	0.264312	0.153296	-0.0183225	-0.115466	-0.12276	-0.150246	0.0382775	-0.155	-0.276142	0.276137	-0.199558	0.365937	0.147995	-0.0321375	0.418684	0.446878	-0.492939	0.295584	0.334202	-0.0796065	-0.274864	-0.41162	-0.1207	-0.086765	0.205478	-0.0388215	-0.02019	0.0642093
	-0.56078	-0.522323	-0.689084	-0.742639	-0.674454	-0.644121	-0.456685	-0.453359	-0.521653	-0.750547	-0.573035	-0.53553	-0.553917	-0.577597	-0.402361	-0.522387	-0.512681	-0.456836	-0.455241	-0.641353	-0.421159	-0.902369	-0.640787	-0.854953	-0.836431	-0.811723	-0.437412	-0.5292	-0.76978	-0.689029	-0.5171	-0.43747	-0.869147	-0.42684	-0.795013	-0.708023	-0.928333	-0.928689	-0.778058	-0.532879	-0.340383	-0.650244	-0.75515	-1.00934	-0.572291	-0.74667	-0.523633	-0.539164	-0.683342
	0.087119	0.304121	0.249829	0.021176	0.111978	0.397055	0.166938	0.0681572	0.275306	0.120513	0.393611	0.327467	0.257935	0.147083	0.362482	0.242775	0.201414	0.043988	0.336447	0.055932	0.107704	0.188429	0.405566	0.339622	0.472891	0.592486	0.233805	0.334758	-0.22192	0.600908	0.206571	-0.179391	0.147593	0.228125	-0.158255	0.246673	0.449485	-0.190374	0.306464	0.0298885	-0.0898155	0.385482	0.00898999	0.110154	0.108066	0.199679	-0.0297335	0.10441	0.0703921
	0.23115	-0.08716	0.089491	-0.296519	-0.033292	0.075591	-0.146628	-0.124385	-0.0416435	-0.071987	0.457688	0.368947	0.569543	0.362687	0.202071	0.653973	0.271799	0.609999	0.456706	0.259598	-0.799509	-0.656309	-0.697272	-0.736623	-0.680781	-0.730313	-0.587825	-0.727181	-0.51195	-0.558127	0.140354	-0.122342	-0.142447	0.0798	0.255374	-0.16044	-0.1836	-0.043581	-0.065051	-0.272179	-0.0260575	-0.222872	-0.18308	-0.07761	-0.28855	0.327769	0.1373	0.265562	0.231627
	-0.51697	-0.557093	-0.705844	-0.757969	-0.346358	-0.569721	-0.43396	-0.492687	-0.581211	-0.793627	-0.571066	-0.553964	-0.433635	-0.468537	-0.533061	0.465275	0.251195	-0.202305	-0.302146	0.087754	1.45594	1.98779	1.72607	2.24141	2.02754	1.29519	1.6469	1.23496	0.563024	1.19964	-0.07863	-0.29359	0.5242	0.031027	-0.14518	0.649728	1.0632	0.00727001	1.51515	0.391674	-0.167144	-0.224205	0.32244	-0.020987	-0.297728	-0.87948	-0.50662	-0.856374	-0.631343
	0.392945	0.497054	0.526129	0.629187	0.61107	0.467653	0.426009	0.40451	0.262329	0.723251	0.36674	0.360854	0.176279	0.218064	0.180379	0.302687	-0.0027855	0.206027	0.0856081	0.344819	0.219602	0.228706	0.107659	0.16938	0.310597	0.2165	0.41206	0.359729	0.418258	0.255682	0.084914	0.146472	0.123731	0.034943	0.142342	-0.00718351	-0.056353	0.06931	-0.247393	0.0970395	0.356431	0.154532	0.549592	0.276109	0.371614	0.177078	0.0295265	0.015345	0.017013
	-0.10651	0.131542	0.187343	0.075114	-0.076889	0.046084	0.068113	-0.056339	-0.227278	0.0702319	-0.0861145	-0.022275	-0.156935	-0.286248	-0.144355	0.286381	0.354387	-0.047814	-0.0950395	-0.036864	0.548476	0.652488	0.510873	0.791784	0.647098	0.546517	0.519676	0.37192	0.527441	0.564291	0.129233	-0.320661	0.225521	0.116311	0.115351	0.18429	0.275834	0.403651	0.273429	0.241475	-0.138219	-0.0408085	0.10592	0.068549	-0.247852	0.186467	-0.0131885	-0.026389	0.0793696
	-0.57785	-0.582838	-0.842594	-0.727359	-0.650124	-0.802111	-0.691635	-0.611163	-0.460289	-0.824187	-0.544312	-0.452038	-0.533425	-0.483918	-0.377725	-0.460397	-0.105073	-0.470686	-0.629168	-0.529323	1.23144	1.16037	1.25635	1.16007	1.23104	1.27032	0.694161	0.969009	0.1123	1.00691	0.140459	-0.332511	0.921011	0.291212	0.0591675	1.0225	1.36302	0.015708	1.26614	0.843192	-0.517534	-0.485284	-0.29694	-0.36325	-0.587041	-0.845351	-0.695404	-0.683964	-0.659096
	0.091964	-0.477112	-0.186797	-0.750379	-0.393305	-0.434378	-0.503074	-0.36444	0.0551285	-0.518607	-0.00992049	0.249015	0.199574	-0.0742655	0.093343	-0.048377	0.0737165	-0.189854	0.0689157	-0.014932	-0.414659	-0.148826	-0.470843	-0.347638	-0.444893	-0.451631	-0.396537	-0.61899	-0.30126	-0.65601	0.149739	0.0285135	-0.297244	0.221868	-0.467182	-0.446669	-0.497537	-0.19364	-0.384663	-0.371202	-0.163179	-0.446523	-0.29462	-0.19871	-0.395491	-0.309197	-0.315387	-0.408667	-0.063422
	-0.68135	-0.653805	-0.699174	-1.0098	-0.571494	-0.725301	-0.724503	-0.675096	-0.60808	-0.651037	-0.594779	-0.494384	-0.486473	-0.452588	-0.759494	-0.0462	0.137256	-0.041399	-0.0509615	0.089766	0.438383	0.267629	0.566372	0.243483	0.696764	0.584534	0.407812	0.50106	0.302366	0.333114	0.00691992	-0.0873125	0.096983	-0.024832	0.0119635	0.137881	0.300401	-0.056974	0.198958	0.0931895	0.1725	9.55164e-05	-0.0752301	0.158572	0.075173	-0.800451	-0.572599	-0.769314	-0.451664
	0.087789	0.016293	0.065337	-0.134495	-0.073416	0.052929	0.009716	-0.00738299	-0.0103825	0.0727679	-0.0681865	0.016743	0.126308	-0.0220975	0.121232	-0.081348	0.270737	-0.00257	0.103177	0.031555	0.114623	0.308386	0.270414	0.195667	0.051196	0.07038	-0.00622448	0.162945	0.06496	0.101236	0.309079	0.507347	0.248968	0.319858	0.00834748	0.441467	0.618382	0.396103	0.490089	0.360031	-0.156424	-0.224426	-0.04219	-0.17343	-0.187819	-0.0133355	0.0332625	-0.138612	0.0898699
	0.299163	0.447605	-0.00806001	1.01342	1.06133	0.568891	1.06071	0.957327	0.585119	0.920523	-0.0301255	-0.074982	0.033181	0.303605	-0.388608	-0.649267	-0.56129	-0.542296	-0.592553	-0.363811	-0.362071	-0.78652	-0.664795	-0.598273	-0.691081	-0.617478	-0.715755	-0.546641	-0.54455	-0.557042	-0.39681	-0.631161	-0.276477	-0.227356	-0.504022	-0.130009	-0.026615	-0.516449	-0.032154	-0.273527	0.0792295	1.23804	1.05256	0.673536	0.705384	0.113734	0.45308	0.528059	0.261928
	0.00463501	-0.238257	-0.09304	-0.164492	-0.062146	-0.184833	-0.226099	-0.279886	-0.258529	-0.178197	-0.0823725	-0.318138	-0.359753	-0.183543	-0.076616	0.16803	0.0184825	-0.248528	-0.0644015	-0.145308	-0.0145315	-0.144517	0.056097	-0.324654	-0.12328	-0.029326	-0.20836	-0.210327	0.228209	-0.0987955	0.00714999	0.340121	-0.172102	-0.069279	0.150266	-0.146943	-0.080217	0.404006	-0.153082	0.00193051	-0.000217497	-0.0660285	0.14194	0.199389	0.091261	0.0154095	-0.147325	0.114215	-0.062032
	0.530368	0.372298	0.51758	0.207866	0.124551	0.688202	0.292135	0.41102	0.238901	0.248035	0.691135	0.493727	0.361154	0.349141	0.314433	0.256416	0.249394	0.104072	0.0968514	0.060001	-0.0761625	-0.180582	-0.073842	-0.149036	-0.048506	-0.062653	-0.111192	-0.0186995	-0.01817	0.0767355	-0.01903	-0.0102155	0.073854	-0.00130299	0.107757	-0.142425	-0.191335	-0.036281	-0.218584	-0.0828315	0.373921	0.00330248	0.22799	0.173823	0.318924	0.0533355	0.291536	0.236045	0.1928
	-0.59341	-0.582418	-0.675234	-0.642179	-0.417028	-0.566021	-0.399477	-0.737785	-0.65796	-0.789567	-0.524078	-0.541496	-0.417076	-0.391757	-0.340475	-0.605207	-0.43015	-0.632032	-0.488752	-0.454213	-0.66044	-0.7113	-0.543211	-0.598473	-0.845941	-0.829073	-0.706125	-0.599641	-0.54353	-0.67818	0.069538	0.191952	0.186108	0.134097	0.15649	0.00537549	0.115477	0.045962	0.080635	-0.0603345	-0.193911	0.301297	-0.126	-0.21416	-0.081583	-0.0713595	-0.0908265	-0.207016	-0.171847
	-0.55311	-0.454085	-0.532539	-1.10505	-0.637934	-0.551001	-0.510836	-0.628742	-0.58238	-0.311627	-0.595559	-0.47549	-0.435928	-0.529148	-0.520167	-0.665407	-0.654088	-0.261342	-0.453384	-0.541703	-0.598779	-0.580979	-1.07714	-0.443591	-1.14549	-0.518215	-0.435295	-0.699941	-0.51294	-0.577182	0.376468	0.574162	0.5499	0.701671	0.110444	0.437986	0.744309	0.982863	0.373041	0.333726	0.347742	0.0993725	0.82405	0.762846	0.469591	0.51546	0.391679	0.463061	0.158585
	0.53794	0.191932	0.428704	0.319522	0.070645	0.635717	0.148951	0.14503	0.175743	0.362299	0.188833	-0.026479	0.097943	0.17922	0.041647	-0.383797	0.0327995	-0.113831	-0.187894	0.036661	0.309799	0.495171	0.438863	0.242296	0.476917	0.440249	0.670757	0.408149	0.616477	0.356998	0.155937	0.135861	0.121269	0.070551	0.267161	0.0395845	0.124346	0.296821	0.050323	0.248798	0.145065	0.185245	0.47352	0.368937	0.076194	0.143262	0.0693355	0.27509	0.017749
	0.158292	0.292064	0.332073	0.266466	0.221957	0.270181	0.276352	0.369693	0.191008	0.455757	0.174512	0.10049	0.105531	0.239504	0.230614	0.068317	-0.0371465	0.0909008	0.0029185	0.181177	0.0226235	0.0411225	0.025603	0.0733755	0.09455	0.156856	0.118119	0.0707585	0.327769	0.108665	-0.0620601	-0.176394	-0.269898	-0.23365	0.0820935	-0.289247	-0.270973	-0.02115	-0.233101	-0.0753225	0.268899	0.103828	0.35607	0.402131	0.207026	0.255506	0.342751	0.341186	0.304359
	0.116526	-0.048213	-0.094911	0.383322	0.099464	-0.092368	-0.189149	-0.229239	-0.117793	-0.0641471	-0.0852755	0.143363	0.250272	-0.108811	-0.212131	0.376117	0.1227	-0.141169	0.0035625	-0.289069	-0.0207925	-0.121985	0.01652	0.187273	0.129112	0.129069	0.0042955	-0.201745	0.255103	0.0203115	0.982498	0.753521	1.16874	0.901835	0.790515	0.679066	0.755096	0.546276	0.808468	0.968866	0.11571	-0.176205	-0.13025	-0.37129	-0.317964	-0.68442	-0.52718	-0.656544	-0.334929
	-0.02248	-0.277643	-0.200993	-0.150659	-0.183137	-0.160115	-0.301729	-0.163295	-0.0681235	-0.455687	0.404641	0.141396	0.019541	0.386369	0.491886	-0.002985	0.177475	0.119467	0.28372	0.237024	-0.4794	-0.51731	-0.693756	-0.682614	-0.590841	-0.867593	-0.619395	-0.724301	-0.53915	-0.85176	0.060785	0.427833	-0.165676	0.137544	0.506848	-0.0109855	0.266285	0.652597	0.124719	-0.0762585	0.321676	0.316844	-0.10437	0.080597	0.227301	-0.448395	0.320166	-0.178227	-0.764654
	0.200396	0.24293	0.149708	0.279071	0.15826	0.093238	0.158834	0.12602	0.0631285	0.189695	0.360638	0.378866	0.156632	0.357993	0.281025	-0.361217	-0.534062	-0.653262	-0.42392	-0.591253	-0.691819	-0.669789	-0.834714	-0.609263	-0.875331	-0.667779	-0.963195	-0.685631	-0.91419	-0.808249	0.213883	0.146426	0.325153	0.258605	0.0891005	0.309756	0.481041	0.276632	0.276019	0.185355	0.339054	0.398548	0.28093	0.507966	0.338069	0.249189	0.115965	0.326352	0.14203
	0.100596	0.086214	0.084354	0.528038	0.021277	0.044455	0.214005	0.19595	0.0545645	0.320741	-0.132241	-0.043152	-0.059103	0.0873425	-0.120842	-0.573447	-0.576033	-0.603422	-0.435093	-0.501743	-0.56913	-0.757049	-0.828164	-0.768743	-0.593841	-0.56201	-0.616515	-0.82352	-0.6736	-0.654729	-0.0155	0.173235	-0.215253	-0.025657	0.138504	0.0154735	0.083159	0.094395	0.094121	-0.202565	0.204375	0.274062	0.493336	0.683349	0.347846	0.601925	0.229511	0.420544	0.408267
	-0.0535299	-0.123925	0.161794	0.37412	0.119491	0.046026	0.048323	0.163093	-0.22062	-0.369697	-0.199693	0.175695	0.093605	0.127578	-0.225742	0.065676	-0.157406	0.02195	-0.318256	0.081662	0.887504	1.01385	1.17903	1.09939	1.05853	0.962306	0.32014	1.08526	0.176747	0.683244	-0.44301	-0.173182	-0.19925	-0.301159	-0.0640815	-0.150971	-0.119201	-0.084985	-0.08711	-0.249598	0.0827995	-0.0519075	0.20914	0.151152	0.227397	-0.0680615	-0.0126955	-0.14631	-0.310259
	-0.05848	-0.164686	-0.173441	-0.155129	0.103922	-0.122223	-0.153988	-0.103502	0.0694295	-0.416427	0.0149585	0.060707	0.556384	0.157012	0.103976	0.310014	0.387375	0.277526	0.254383	-0.068847	-0.251571	0.123829	0.142099	-0.0759275	0.098456	0.065364	-0.200815	0.0476635	-0.43689	0.0339035	-0.11199	-0.29675	0.182016	0.196433	-0.186393	0.0996915	0.05041	-0.286102	0.06943	0.0278835	0.0220105	-7.14958e-05	-0.12259	-0.13878	0.032857	0.0802535	0.0159685	0.20975	0.175934
	0.153025	0.125163	0.109585	0.185994	0.259362	-0.139799	0.098884	0.127602	-0.0644655	0.049314	0.0464755	-0.260218	-0.263284	-0.192317	0.038949	-0.16518	0.135522	-0.174197	-0.106759	-0.040681	-0.198891	0.0544885	-0.189544	-0.0704805	-0.247184	-0.293782	0.0193835	-0.246977	0.384663	-0.111544	0.098554	0.254728	0.04063	0.177005	0.623482	-0.0915085	0.057587	0.78261	0.083366	0.301057	-0.17908	-0.0644115	0.0856599	-0.13701	-0.056879	-0.0695735	-0.400506	-0.218598	-0.166486
	0.147095	-0.095205	0.07297	-0.302089	-0.058563	0.1383	-0.027991	-0.130594	0.0246935	-0.232237	0.43518	0.0407	0.172849	0.23199	0.138333	0.293584	0.287439	0.158492	0.233666	-0.117007	-0.128066	-0.0445315	0.084564	-0.104095	0.195619	0.076996	0.108906	0.00292648	0.04405	0.0883385	-0.05503	-0.0301145	-0.020328	-0.056745	0.0308845	-0.126217	-0.134931	-0.211056	-0.172552	-0.0799015	0.3735	0.000404507	-0.26459	0.144663	0.30931	0.26366	0.238686	0.246735	0.309736
	-0.05362	-0.12919	-0.143476	-0.493669	-0.534774	-0.269211	-0.478427	-0.33822	-0.127783	-0.536787	-0.2143	-0.194342	-0.308663	-0.223687	0.109835	-0.00117999	-0.217787	0.138618	0.230367	0.06938	-0.322401	-0.197785	-0.205069	-0.138574	-0.133371	-0.183803	-0.301023	-0.455763	-0.14128	-0.299004	-0.05945	-0.123356	-0.444875	-0.146299	-0.178102	-0.140863	-0.087171	-0.077771	-0.014866	-0.428508	0.131418	0.0360025	-0.15196	0.288073	0.128807	-0.226494	0.157339	0.179792	0.020796
	0.470432	0.547168	0.575472	0.494309	0.713901	0.725231	0.78373	0.461724	0.292078	0.749307	0.357074	0.537706	0.519533	0.158383	0.233023	-0.087591	0.112337	0.0758112	-0.0294505	0.388604	0.117005	0.190283	0.118887	0.156193	0.226571	0.205212	0.376409	0.232992	0.173043	0.273158	0.328147	-0.199136	0.068572	0.231821	0.0331915	0.161865	-0.240318	-0.209728	-0.410903	0.115258	0.179128	-0.0702915	0.32417	0.045896	0.215955	-0.0408955	0.0099555	-0.064634	0.001828
	0.1455	-0.036432	0.159109	1.0307	0.730591	0.127899	0.511696	0.251479	0.0255955	0.348437	0.585827	-0.094397	0.280273	0.119985	0.213531	0.34718	0.102259	0.0785595	0.145704	0.669772	0.0650035	-0.20652	-0.372536	-0.122415	-0.392986	-0.17866	-0.195735	0.0740745	-0.08069	0.0378185	0.58402	-0.355171	-0.078813	-0.273637	0.252923	-0.343574	-0.042039	-0.293148	-0.178096	-0.424342	0.0115025	-0.142293	0.510607	-0.32945	0.52799	-0.256634	0.228127	0.091122	0.030242
	0.143387	0.203911	0.042628	0.27138	0.066103	0.127074	0.293407	0.109174	0.108391	0.307977	0.0139845	0.173278	0.093511	0.0707505	0.161602	0.262671	-0.0173695	0.297037	0.247329	0.390039	0.287773	0.42764	0.315687	0.555166	0.37733	0.569921	0.251751	0.321548	0.565261	0.488822	0.146355	0.149901	0.422977	-0.00310096	0.457677	0.0252525	0.003428	4.69983e-05	-0.152675	0.397756	0.136154	0.307305	0.0289699	-0.28511	0.302217	-0.160353	0.208692	0.188734	0.323851
	-0.21255	0.073941	-0.048211	0.179253	0.155682	-0.059422	0.116352	-0.041413	-0.0897715	0.243831	0.226499	-0.081235	-0.165688	-0.14561	0.055234	-0.461897	-0.445649	-0.400668	-0.547263	-0.619323	-0.70923	-0.96973	-0.848034	-0.644074	-0.960311	-0.755353	-0.960705	-0.731391	-0.64561	-0.526801	-0.7436	-0.535761	-0.576727	-0.60317	-0.410613	-0.660522	-0.587561	-0.505689	-1.03798	-0.56988	-0.296102	-0.734033	-0.60977	-0.6508	-0.713371	0.486722	0.357659	0.319327	0.190442
	0.00826398	0.133197	-0.180733	0.463258	0.070588	0.073082	0.241405	0.258715	0.18422	-0.0371771	0.213482	0.258282	0.269423	0.445902	0.113493	0.124854	0.0889275	0.029905	0.181102	0.22958	0.0367225	0.19493	0.131617	0.30048	0.004509	0.163512	0.0150505	0.0574565	-0.0820301	0.140247	0.099152	0.185064	0.238411	0.097383	0.608172	0.238105	0.367505	0.22265	0.329785	0.379272	-0.159809	0.488095	0.24037	0.24178	0.145933	0.0343615	0.142394	0.058467	-0.005594
	-0.07009	-0.036317	0.075876	0.121609	-0.049341	0.04775	0.00801203	-0.045814	-0.132675	-0.0904771	0.0186575	-0.122542	-0.161816	-0.0656905	-0.110313	0.326016	0.309753	0.155354	0.189619	-0.129125	-0.150582	0.0157965	0.009093	0.0164385	0.015701	-0.057429	0.0677355	-0.00812151	0.04238	-0.0834605	0.073411	-0.145352	-0.06195	0.249259	-0.0565425	0.12483	0.12684	0.173153	0.262135	0.16124	0.308287	0.247326	0.26447	0.253487	0.148262	0.292158	0.147693	0.120548	0.0704373
	0.027813	0.327341	0.171237	0.204952	0.156188	0.318562	0.020767	0.112054	0.116282	0.091497	0.0782685	0.229429	0.012047	0.0745635	0.049972	0.222101	0.263525	0.234668	0.0843297	-0.051232	-0.235506	-0.147442	-0.113511	-0.248644	-0.210997	-0.277621	-0.199441	-0.303147	-0.0359	-0.352565	-0.19721	-0.0634585	0.070767	-0.076233	-0.146656	-0.168992	-0.129513	-0.130227	-0.00861698	-0.0299945	0.226187	0.0373475	0.0194699	0.228991	0.219503	0.226235	0.124818	0.108317	0.0767888
	-0.02037	0.041922	0.120254	0.112803	0.052039	0.173203	-0.037645	0.003419	0.132914	0.125433	0.212416	0.28219	0.018246	0.0763965	0.234688	0.018673	0.110287	0.021599	-0.0149275	0.118033	-0.0762795	-0.161752	-0.155279	-0.122142	-0.17773	-0.252185	-0.155354	-0.0716575	0.04267	-0.215724	0.00417	-0.0938425	0.086885	0.093921	0.105566	0.0170185	0.043473	0.125144	0.125517	0.0572765	-0.0124305	0.0257615	0.16673	0.146166	-0.064082	0.229281	0.0941295	0.131366	0.145471
	0.357926	0.133111	-0.178791	-0.144694	0.082291	0.149349	0.328442	0.257271	0.359429	0.089263	0.233293	0.39494	0.302136	0.128453	0.474897	-0.103536	0.0314925	-0.031945	0.171101	0.048389	-0.0596075	0.147363	-0.077746	0.0426485	0.040044	0.099933	-0.225799	-0.161059	0.01406	-0.212161	-0.01351	0.207479	0.07616	0.245903	-0.0612695	0.21657	0.411218	0.213039	0.29771	0.0436875	0.244047	0.398005	0.494845	0.342876	0.036994	0.461435	0.307543	0.392492	0.58264
	-0.35808	-0.736205	-0.685934	-0.764139	-0.635054	-0.413492	-0.595274	-0.545704	-0.703141	-0.494957	-0.310992	-0.760365	-0.334955	-0.348433	-0.410761	-0.697217	-0.478183	-0.536434	-0.446515	-0.428163	-0.53878	-0.822789	-0.748094	-0.521421	-1.08649	-0.937283	-0.797945	-0.670491	-0.74099	-0.77232	-0.4561	-0.421421	-0.713497	-0.51896	-0.903843	-0.730552	-1.1967	-0.805409	-1.0745	-0.66747	-0.444234	-0.824013	-0.56116	-0.62988	-0.315884	0.227736	0.00680152	0.326551	0.248392
	-0.10501	0.092837	0.023759	0.258219	0.295428	0.059512	0.180799	0.0485546	0.000975505	0.385733	0.142802	0.058374	0.0501	0.160358	0.080951	0.209074	0.0289465	0.155994	-0.0260285	-0.143588	0.0232145	-0.203973	0.008442	-0.0991175	-0.222306	0.043761	-0.0837805	-0.0392795	0.16228	-0.0788555	-0.04895	0.0369534	0.045325	-0.171426	-0.208953	-0.248607	0.030892	0.047981	0.263948	-0.113175	0.129505	0.188859	-0.01727	0.335387	0.13186	0.178108	0.161149	0.165532	0.0763983
	0.084489	-0.084324	-0.023681	-0.202201	0.064797	-0.116658	-0.209426	-0.000204001	0.0382725	-0.132037	0.121362	-0.124245	0.24327	0.00777653	0.172309	-0.16649	0.0527415	-0.18081	-0.0166575	-0.10678	-0.232235	-0.173464	-0.198452	-0.429954	-0.456884	-0.337214	-0.460405	-0.418085	-0.00474	-0.42679	-0.22015	-0.0485155	0.059881	-0.133441	-0.177523	-0.175604	-0.11785	0.085655	0.101978	-0.11994	0.175267	-0.108085	-0.00917	-0.22915	-0.025771	0.233707	0.136142	0.245559	0.254114
	0.129082	0.390994	0.350451	0.965691	0.535157	0.530059	0.496926	0.269176	0.129617	0.720507	0.517801	0.300359	0.128589	0.377006	0.365159	0.180021	0.153758	0.179526	-0.0131185	0.207033	0.183879	0.37167	0.345821	0.100233	0.139145	0.408146	0.509172	0.626244	0.434682	0.442429	-0.0663701	0.315418	-0.195433	0.166119	0.291478	0.143549	-0.001316	0.712697	0.083661	0.120476	-0.0816145	0.0535695	0.512829	0.280735	-0.020508	0.397329	0.0101295	0.405549	-0.049455
	0.259193	0.379113	0.404429	0.498506	0.365026	0.475547	0.307467	0.293081	0.284437	0.356873	0.593006	0.458892	0.416109	0.377594	0.247192	-0.587167	-0.402522	-0.689062	-0.496904	-0.381773	-0.562149	-0.768129	-0.723384	-0.602554	-0.971671	-0.790493	-0.670835	-0.61828	-0.54586	-0.99131	-0.58204	-0.428001	-0.486827	-0.53719	-0.539823	-0.700432	-0.764353	-0.403069	-0.870918	-0.534559	-0.358508	-0.707613	-0.61534	-0.65339	-0.634711	0.329756	0.191512	0.184453	0.162836
	0.116211	0.090188	0.628864	0.353806	0.14256	0.232523	0.076299	0.335384	0.228726	0.428065	0.286819	0.122756	0.025071	0.0559265	0.226235	-0.308497	0.220349	-0.222441	0.124093	0.041939	0.415033	0.354859	0.295756	0.161985	0.336292	0.412248	0.490699	0.581156	0.817933	0.494986	0.029169	-0.0777025	-0.040838	-0.025367	0.0753925	0.0933545	0.109886	0.656155	-0.167967	0.103035	0.214456	0.102233	0.40876	0.492017	0.17067	0.485403	0.124562	0.566749	0.265885
	0.053098	-0.051058	0.170684	0.246847	0.31977	0.198973	0.140886	0.013969	0.1403	0.544961	0.0963895	0.205405	0.00413201	-0.0853885	0.145776	-0.425647	-0.465558	-0.59936	-0.551353	-0.536513	-0.50425	-0.71543	-0.668257	-0.805124	-0.850521	-0.951013	-0.669675	-0.811721	-0.77164	-0.861369	0.145383	-0.171883	-0.058021	-0.203462	0.399693	-0.0486455	0.023283	0.276516	0.00524002	0.0456915	-0.376709	-0.242994	-0.07152	-0.13336	-0.226731	-0.9417	-0.681599	-0.888754	-0.5325
	-0.0905699	-0.405142	-0.149579	-0.510229	-0.300359	-0.551271	-0.543034	-0.275413	-0.385032	-0.191457	-0.489981	-0.093915	0.232986	-0.132921	-0.097124	-0.203887	0.165069	-0.198508	0.00671551	-0.314504	0.142904	0.577165	0.27227	0.456649	0.341332	0.264276	-0.0440385	0.151072	0.04854	0.323584	-0.00812	-0.113398	0.683667	0.142987	-0.258152	0.379148	0.721304	0.072879	0.704936	0.463074	-0.290644	-0.621433	-0.3842	-0.31563	-0.634121	-0.921931	-0.706016	-0.878854	-0.571538
	0.43474	0.489351	0.392277	0.746323	0.462105	0.390109	0.656589	0.428975	0.188081	0.470844	0.161894	0.348356	0.31955	0.399475	0.227056	-0.568227	-0.496272	-0.685727	-0.53135	-0.388269	-0.599709	-0.671929	-0.527791	-0.828394	-1.00195	-0.464426	-0.807905	-0.683101	-0.71271	-0.6961	-0.53902	-0.406491	-0.759117	-0.40058	-0.695662	-0.843872	-0.709133	-0.625369	-0.862778	-0.90176	-0.426083	-0.697724	-0.53716	-0.74495	-0.521161	0.489358	-0.0252025	0.220976	0.135556
	0.226435	0.075662	-0.004518	0.375023	0.108869	0.238489	0.094333	0.124292	0.0011905	0.308948	0.0740785	0.083181	-0.100761	0.0727895	0.302383	0.4349	0.0472585	0.28592	0.154301	0.12827	0.157057	0.0106535	0.132372	0.0879895	0.103115	0.109336	0.117752	0.308627	0.167888	0.2108	0.151834	0.147047	0.141095	0.05702	0.123965	0.135601	0.424396	0.194647	0.219783	0.166588	0.105682	0.429231	0.2142	0.223858	0.063117	0.192141	0.155259	0.173215	0.035243
	-0.34848	-0.469746	-0.659724	-0.701619	-0.461963	-0.704221	-0.516453	-0.562814	-0.43981	-0.835297	-0.603449	-0.433655	-0.561442	-0.660398	-0.526121	-0.555287	-0.481217	-0.514587	-0.530478	-0.605123	-0.658379	-0.94521	-0.743886	-0.519543	-0.928461	-0.852033	-0.679735	-0.72327	-0.65339	-0.775169	0.329605	0.143653	0.432178	0.288777	0.159043	0.453853	0.450916	0.327042	0.29317	0.383761	0.269714	0.251626	0.16229	0.230386	0.291629	-0.815161	-0.564237	-0.540554	-0.512022
	0.840486	-0.090799	0.206702	0.127666	0.198207	0.608543	-0.058573	0.0934694	-0.0762095	0.31119	-0.0132655	-0.232485	-0.080783	0.0459305	0.108608	-0.212827	0.0274555	-0.116287	-0.0680525	0.099176	0.48719	0.411219	0.44457	0.25322	0.241996	0.237353	0.217727	0.379871	0.399729	0.439236	0.257094	0.188469	0.212478	0.107702	0.324186	0.234775	0.38054	-0.018465	0.164919	0.120932	0.178221	0.188567	0.24382	0.163992	0.141345	0.103205	0.00475252	0.064353	0.110512
	-0.5495	-0.450435	-0.660944	-0.596549	-0.830454	-0.133858	-0.815877	-0.519878	-0.514464	-0.727067	-0.562316	-0.438854	-0.432344	-0.457448	-0.520789	0.506396	0.531772	0.354797	0.337341	0.322807	-0.123747	-0.0673875	-0.111109	-0.0333515	0.030372	-0.217425	-0.201853	-0.139283	0.03538	-0.222589	-0.0639101	0.152905	0.16779	0.129801	0.0303075	0.135054	-0.059889	-0.106167	0.025035	0.165318	0.277748	0.118754	0.0160699	0.00571197	0.167898	-0.87185	-0.645118	-0.639794	-0.351076
	-0.37705	-0.576767	-0.460628	-1.02764	-0.620964	-0.626631	-0.746337	-0.579719	-0.455495	-0.848697	-0.524435	-0.374764	-0.456868	-0.541467	-0.476097	-0.577017	-0.67819	-0.466233	-0.52308	-0.534243	-0.65101	-0.593719	-0.42813	-0.686513	-0.544211	-0.572394	-0.754875	-0.835141	-0.8265	-0.728189	-0.47658	-0.5219	-0.784897	-0.55448	-0.521263	-0.801773	-1.09977	-0.480949	-0.814018	-0.48936	-0.443784	-0.729223	-0.70591	-0.83048	-0.832091	0.332651	0.202902	0.423248	0.296514
	-0.10713	-0.197772	0.01144	-0.488569	-0.065487	0.119523	-0.039637	-0.172237	-0.158868	-0.516107	-0.0215825	0.17371	0.269975	0.186976	0.114867	0.000647008	0.0199095	-0.147793	0.102455	-0.109248	-0.00195849	0.187268	0.195428	0.0546885	-0.106359	0.101392	-0.203688	-0.0818345	-0.0832601	0.0182285	-0.18196	0.144342	0.4717	0.08311	-0.405433	0.149227	0.534563	-0.025699	0.435393	-0.0339875	0.378109	0.157711	0.35647	0.48589	0.368386	0.450248	0.16364	0.1924	0.16057
	0.371397	0.683427	0.599589	0.445833	0.407966	0.889361	0.550401	0.78315	0.835018	0.966318	-0.294362	-0.357298	-0.243457	-0.187161	-0.040198	0.23458	0.877514	0.123532	0.317531	-0.423383	-1.35069	-0.34435	-0.739676	-0.480615	-0.921711	-0.673154	-1.00872	-0.604741	-0.77044	-0.798249	-0.44523	-0.138424	-0.21922	-0.031239	-0.0290205	-0.728182	-0.738483	-0.549399	-0.477941	-0.529999	0.911206	0.914221	0.750977	0.572314	1.32271	0.25645	-0.0705645	0.0975	0.64312
	-0.27621	-0.685195	-0.412575	-0.914379	-0.587494	-0.427364	-0.617666	-0.773077	-0.527497	-0.570807	-0.554924	-0.392298	-0.333113	-0.850047	-0.795894	-0.312407	-0.189554	-0.75674	-0.303499	-0.341846	1.14486	1.72505	1.35124	1.41677	1.26078	1.34005	0.323849	1.30432	-1.28937	1.01224	-0.09	-0.113557	-0.177396	0.148706	-0.206793	0.0983515	0.025382	0.068282	-0.293954	-0.0438375	0.402905	0.388608	1.08098	0.720149	0.738422	0.443602	0.31078	0.459734	-0.079666
	-0.07605	0.07131	0.218104	0.206663	0.231353	0.027748	0.080955	0.0365567	-0.0659765	0.274591	0.341431	-0.012973	0.03482	0.155185	0.275553	0.041713	0.143036	0.172501	0.0661122	0.242459	-0.165899	-0.0483285	-0.010088	-0.00859049	0.047141	0.00958601	-0.12843	-0.154275	0.210754	0.0335165	0.707295	0.695283	0.721747	0.403839	1.14895	0.32165	0.041764	0.473464	0.021849	0.671018	0.213045	0.348175	0.21982	0.151989	0.035617	0.259357	0.398574	0.491313	0.276255
	0.055703	-0.013645	-0.061569	0.278468	-0.035432	0.123607	0.0187	-0.035672	0.107901	0.165963	0.151059	0.082279	0.0465	0.00756553	0.01919	-0.118585	0.0885145	-0.072486	0.0328905	0.029884	0.124349	0.153468	0.095053	0.153946	0.156729	0.322016	0.0032905	-0.0756045	-0.33852	0.216406	0.227728	0.151978	0.146023	0.08218	-0.105136	0.315007	0.33277	-0.380199	0.360213	0.153196	-0.100658	0.107452	-0.21446	0.02759	0.00809497	-0.0581145	0.213977	0.271145	-0.054249
	0.13093	0.221349	0.284027	0.074906	0.435453	0.230682	0.150325	0.242747	0.186538	0.556715	0.242389	0.100198	0.261128	0.168216	0.11746	-0.457627	-0.63719	-0.535888	-0.605485	-0.560103	-0.461379	-0.57136	-0.663465	-0.653143	-0.861191	-0.557913	-0.617975	-0.70652	-0.75645	-0.574853	-0.19484	-0.0985096	-0.351753	-0.132865	-0.0723075	-0.352682	-0.262565	0.13027	-0.24341	-0.0713655	0.177815	0.0885445	0.2009	0.034269	0.044472	0.0858035	0.146591	0.129559	0.0382383
	-0.41324	-0.554938	-0.487264	-0.763859	-0.727934	-0.681471	-0.385526	-0.706661	-0.78857	-0.464867	-0.621559	-0.517178	-0.46236	-0.465218	-0.522981	-0.234437	0.00214049	-0.32643	-0.387051	-0.238511	0.144796	0.227598	0.366146	0.243125	0.383685	0.293464	0.0179545	0.54243	0.10303	0.239143	0.768748	0.422426	0.536537	0.545804	1.07079	0.35762	0.371084	0.530156	0.392403	0.631148	0.0131255	0.190298	-0.0132601	-0.28069	-0.072027	-0.445322	0.471933	0.274264	-0.101642
	-0.13748	-0.06981	-0.15458	0.087298	-0.028323	-0.185402	0.0245	0.015772	-0.0102645	-0.086727	-0.0968225	-0.048136	0.094944	0.169537	0.08982	0.017495	0.120967	0.05251	0.0810373	-0.137942	-0.148337	0.00544453	-0.170399	-0.324027	-0.011577	-0.084579	-0.197322	0.107198	0.16118	-0.0061655	0.341768	0.151338	0.318217	0.308022	0.0292025	0.343946	0.311004	0.198144	0.436037	0.405984	0.288942	0.334321	0.27478	0.159304	0.19495	0.421825	0.602826	0.053922	0.316493
	1.09445	0.839394	0.81225	0.707878	-0.048031	0.809857	0.713241	0.706996	0.664477	-0.285607	-0.555094	0.980299	-0.0882	0.355871	-0.856384	0.830288	0.342235	0.404837	0.634009	-0.20672	0.717053	1.01967	1.23199	1.44617	1.54602	1.31129	1.60977	0.974693	0.424985	1.15608	1.12198	0.817857	1.23855	0.969365	-0.0758435	1.38124	1.26024	0.813071	0.923907	1.26151	0.468836	0.828169	0.14879	0.527775	0.434361	0.843094	0.488431	0.271248	0.623823
	0.075597	0.077134	-0.125851	-0.148686	-0.025375	-0.071147	-0.13839	-0.181324	-0.0858925	0.00768599	-0.0233265	-0.043063	0.193441	-0.0033665	0.190822	0.171257	0.10932	0.034214	0.110118	0.109988	0.0677865	0.189588	0.12965	0.212624	0.278567	0.201043	0.131839	0.205549	-0.14185	0.106935	0.162367	0.119471	0.207282	0.090696	0.360327	0.349944	0.36654	0.10646	0.281186	0.110233	0.0187175	0.0618175	0.2032	0.378815	-0.052384	0.446318	0.15192	0.242201	0.0628907
	0.119701	-0.159959	0.301539	0.185094	0.147486	-0.099147	-0.120943	-0.05629	0.0756665	0.391336	0.11061	-0.19067	0.063725	-0.00769052	-0.12398	-0.693607	-0.57592	-0.755187	-0.539502	-0.491343	-0.476409	-0.45821	-0.758544	-0.577443	-0.578691	-0.631582	-0.763955	-0.708121	-0.6119	-0.64765	-0.28509	-0.0118465	-0.288216	-0.040779	0.0530015	-0.229761	-0.02074	0.117367	0.044612	-0.167886	0.444179	0.0447205	0.28922	0.305494	0.253686	0.179692	0.0521015	0.024462	0.227845
	0.409658	0.441837	0.576125	0.568689	0.6158	0.146785	0.299188	0.529537	0.343933	0.585755	0.0012625	0.153628	0.432701	0.233018	0.184757	0.284819	0.0996635	0.211213	0.258032	0.356004	0.000178516	-0.0383745	-0.042455	0.0667565	-0.184368	-0.081506	0.0125355	0.0336905	0.00681996	-0.0095945	-0.36531	-0.0257385	-0.240905	-0.116348	-0.130538	-0.357166	-0.488952	-0.314849	-0.319167	-0.333245	0.433567	0.376862	0.45772	0.206004	0.490061	-0.0672275	0.224401	0.054784	0.04777
	0.306459	0.877948	0.79315	1.0421	1.21814	0.75684	1.03913	0.934916	0.632726	1.39142	0.710007	-0.15633	0.033928	0.0532705	0.228264	-0.750867	-0.71001	-0.569336	-0.513103	0.431884	0.714615	0.267989	0.368282	0.338907	0.53434	0.771555	0.998237	0.613316	0.916051	0.945809	-0.38374	-0.408281	-0.473047	-0.69336	-0.247212	-1.07051	-1.13594	-0.125388	-1.00306	-0.474597	0.31274	0.107298	0.884137	0.228534	0.828184	-0.0522175	0.234514	0.133	0.031622
	-0.3039	-0.050031	-0.108312	0.068716	0.03527	-0.005775	0.076069	0.22257	0.208327	0.0392289	0.300902	0.281047	0.413367	0.279456	0.227257	0.10056	0.250949	0.127051	0.258572	0.171215	0.237298	0.0975465	0.219242	-0.00785449	0.099594	0.152703	0.237921	0.0877205	0.22605	0.131501	-0.3609	0.0762694	0.042237	-0.44551	-0.0488035	-0.33904	-0.257625	0.176474	-0.303891	-0.457101	0.217614	0.116627	0.15399	0.341208	0.179588	0.30471	0.118858	0.152311	0.123859
	-0.75976	-0.589928	-0.549488	-0.774859	-0.748754	-0.750011	-0.60935	-0.635884	-0.68273	-0.542887	-0.649539	-0.400519	-0.353249	-0.496457	-0.2231	-0.548347	-0.59145	-0.68216	-0.607304	-0.457363	-0.798459	-0.97147	-0.725756	-0.864994	-0.779091	-0.933353	-0.511705	-0.63805	-0.63516	-0.73392	-0.52979	-0.322101	-0.988657	-0.47152	-0.744053	-0.64577	-0.820273	-0.672159	-1.04255	-0.591949	-0.589083	-0.798494	-0.46017	-0.67584	-0.522561	0.602048	0.171419	0.14265	0.167356
	0.074543	-0.22931	-0.327184	0.518323	0.051263	-0.268416	0.202705	0.258453	0.181727	0.129524	0.234196	-0.058211	0.181197	0.378801	0.126307	0.368883	-0.0201515	0.345011	-0.0913025	0.050935	-0.369272	-0.223422	-0.34856	-0.14199	-0.334064	-0.384585	-0.460295	-0.424084	-0.1533	-0.255256	-0.39371	-0.202096	-0.104786	-0.266088	-0.0387595	-0.316833	-0.101103	-0.040758	-0.073013	-0.183055	0.363863	0.774684	0.34206	1.10413	0.476216	0.4516	0.562077	0.861434	0.129531
	-0.67453	-0.457983	-0.731684	-1.03277	-0.592544	-0.401271	-0.602896	-0.574427	-0.77558	-0.882897	-0.509863	-0.569262	-0.385165	-0.390327	-0.495374	-0.773917	-0.423044	-0.606478	-0.466647	-0.565503	-0.60143	-0.85787	-0.888224	-0.822583	-0.866501	-1.04145	-0.683705	-0.579861	-0.65734	-0.687369	0.446619	0.419458	0.266864	0.448275	0.467539	0.490128	0.451957	0.391287	0.315726	0.00343648	0.390835	0.163434	0.713395	0.708498	0.315252	-0.7774	-0.474124	-0.589914	-0.512674
	-0.4053	-0.330233	-0.055542	-0.138244	-0.169533	-0.245293	-0.303843	-0.103131	-0.30965	-0.0180471	-0.0833525	-0.273237	-0.128666	-0.137816	-0.189955	0.048109	-0.0153325	0.114972	0.0612785	0.012295	-0.151818	-0.207879	-0.10239	-0.117437	-0.090868	-0.177923	-0.220997	-0.0845405	-0.0393	-0.173482	-0.11882	0.219916	-0.19949	-0.093228	0.0376205	-0.0998545	-0.288436	-0.116317	-0.293079	-0.0930885	0.322654	0.357819	0.17193	0.440531	0.353825	0.120688	0.293386	0.472545	0.112125
	0.410601	0.122864	0.74176	0.340359	0.744333	0.178217	0.195511	0.438044	-0.0340895	0.30104	-0.0481025	-0.406756	0.119808	-0.152056	-0.236424	0.037194	-0.146786	-0.184469	-0.157779	0.211873	0.344656	-0.0451515	-0.213534	-0.280223	-0.20495	-0.164008	0.394848	0.133993	0.888126	0.0473315	-0.51107	-0.43105	-0.158507	-0.334175	-0.451083	-0.5195	-0.336867	-0.363759	-0.37863	0.0298485	0.298594	0.120482	-0.17012	-0.20734	0.268004	-0.379485	0.0471825	-0.00866601	-0.136022
	-0.05569	-0.802625	-0.351713	-1.10986	-0.613894	-0.756551	-0.885387	-0.537046	-0.369214	-1.25476	-0.646379	-0.595029	-0.129901	-0.498528	-0.329295	-0.341657	-0.175054	-0.457615	-0.304635	-0.356821	-0.212512	0.275174	-0.109231	-0.101987	-0.373387	-0.321287	-0.678046	-0.410116	-0.56822	-0.421808	-0.13418	-0.0665885	0.050429	0.048492	-0.0205945	0.0814555	0.249645	0.038498	0.127128	0.0595185	-0.0393215	-0.222843	-0.24802	-0.0866801	-0.136703	0.280028	-0.15121	-0.05751	0.258622
	-0.64592	-0.5507	-0.532033	-0.834999	-0.467432	-0.561841	-0.596124	-0.590185	-0.392308	-0.673127	-0.349352	-0.561913	-0.391956	-0.479368	-0.465875	0.20802	0.0321185	0.045888	-0.110884	0.116958	0.30444	0.396215	0.430961	0.445527	0.601072	0.281738	0.257537	0.263422	0.11185	0.404352	-0.09273	0.0702305	1.26685	-0.051585	0.345692	0.976995	1.66231	-0.077523	1.66481	0.953475	-0.206249	-0.156643	-0.14321	-0.0551701	-0.17442	-0.79476	-0.628069	-0.490144	-0.459151
	-0.00105497	0.103542	0.141871	-0.054434	0.109298	0.080785	-0.031066	0.006454	0.0746845	0.081594	0.0677975	0.030498	0.172524	0.0821605	0.231232	0.097646	0.250903	0.0707151	-0.0464535	-0.036554	-0.297445	-0.27264	-0.405768	-0.502126	-0.433351	-0.337369	-0.392207	-0.29025	-0.2237	-0.395221	0.044867	-0.0636115	0.076934	-0.024053	-0.129331	0.0456685	0.230827	-0.17088	0.139587	0.171201	0.158642	-0.00247452	0.0559199	0.117528	0.011525	0.272334	0.234899	0.239046	0.120993
	-0.55979	-0.600156	-0.595884	-1.15288	-0.625424	-0.626091	-0.560251	-0.601347	-0.264157	-0.351067	-0.394386	-0.461741	-0.43897	-0.480438	-0.496844	-0.521207	-0.546365	-0.633187	-0.498168	-0.433623	-0.518509	-0.83487	-0.515405	-0.430372	-0.724891	-0.777373	-0.646725	-0.743571	-0.57105	-0.73122	-0.69392	-0.328821	-0.715687	-0.45017	-0.728583	-0.893162	-0.863983	-0.678839	-0.780978	-0.205516	-0.535813	-0.782313	-0.6044	-0.56105	-0.670431	-0.669211	-0.455384	-0.627904	-0.594485
	0.248732	0.286649	0.387906	0.350351	0.433549	0.18369	0.351696	0.256877	0.0189455	0.33612	-0.0171445	-0.120879	0.028529	0.0723255	-0.031277	-0.113963	0.0101435	-0.00138599	0.0133995	7.49826e-05	0.104479	0.142888	0.18504	-0.0533035	0.041385	0.069609	0.0658715	-0.132866	0.28704	0.0165345	0.25724	0.138025	0.171327	0.24797	0.133908	0.209314	0.140746	0.212696	-0.00933498	0.0141985	0.0737225	0.205804	0.478246	0.306793	-0.016011	0.290768	-0.161451	-0.01093	-0.026849
	0.059507	0.440046	0.474899	0.720472	0.762218	0.577365	0.663821	0.570185	0.394747	0.757939	0.509423	0.482706	0.533262	0.391926	0.414693	0.00249803	0.169813	0.0772244	0.0718213	-0.074796	0.191418	0.474376	0.464933	0.580612	0.594205	0.422911	0.74975	0.363845	0.717864	0.459796	0.07978	0.195062	0.100893	0.142174	0.10096	0.0564335	0.081144	0.270214	0.120064	0.305996	0.255485	0.202337	0.1367	0.209104	0.128602	-0.70566	-0.822774	-0.495824	-0.421708
	-0.56636	-0.605611	-0.705204	-0.588819	-0.637394	-0.653811	-0.587814	-0.407592	-0.505919	-0.572347	-0.632259	-0.527098	-0.299962	-0.626177	-0.456813	-0.534707	-0.521361	-0.542563	-0.569453	-0.432333	-0.43894	-0.565259	-0.593365	-0.488176	-0.768431	-0.803843	-0.626635	-0.685931	-0.72185	-0.620039	1.04447	1.23143	1.07316	1.00689	2.32261	0.561158	0.737925	1.58706	0.666624	0.71398	0.120798	0.230338	0.0301099	-0.12996	0.228106	0.0251075	1.01493	1.09397	0.410771
	-0.22146	-0.034191	-0.188372	0.019374	-0.33262	-0.344964	-0.080083	-0.159589	-0.30188	-0.078297	-0.332888	-0.632372	-0.427213	-0.12025	-0.091453	-0.089318	0.204515	-0.160971	0.0135115	-0.089067	0.363625	0.26731	0.226549	0.446939	0.266308	0.182059	0.669702	0.234027	0.513567	0.388029	0.041001	0.352469	0.138681	0.109407	0.197273	-0.15671	-0.40429	1.04244	-0.097075	-0.586219	-0.0677525	0.0158695	0.0137599	0.119657	-0.228333	0.31564	-0.203873	-0.247817	-0.162492
	0.111156	0.048246	0.239007	0.070806	0.090771	0.033684	0.101646	-0.014154	-0.0528175	0.246731	0.100335	0.462426	0.26763	0.20875	0.104617	0.310526	0.521605	0.306237	0.313249	0.048869	0.0916145	0.126935	0.113403	0.0286605	0.125764	0.08461	0.0519725	0.117625	0.296282	0.0209245	0.209666	0.48047	0.329958	0.393209	0.322504	0.291766	0.255943	0.352537	0.254771	0.152378	0.206439	0.215933	0.14626	0.366578	0.217711	0.299822	0.0620225	0.324457	0.238759
	0.072404	-0.036969	0.3929	0.235075	0.392386	-0.020639	0.189647	0.164214	0.0741475	0.360381	-0.0660645	-0.159605	-0.094467	-0.15614	-0.047188	-0.325507	-0.216105	-0.2712	-0.394183	0.028401	0.3846	0.332802	0.310556	0.251653	0.342814	0.501272	0.515381	0.411963	0.759663	0.433108	-0.0641801	-0.0719416	-0.236064	-0.16911	-0.109306	-0.265166	-0.12334	0.21409	-0.265444	-0.160939	0.248556	0.157263	0.556806	0.380289	0.383542	0.195697	-0.0740475	0.029978	8.6993e-05
	-0.58687	-0.671995	-0.605924	-0.412409	-0.582404	-0.435421	-0.626636	-0.669369	-0.65348	-0.534957	-0.532753	-0.531385	-0.577722	-0.464687	-0.396323	-0.061851	-0.0321575	0.032742	0.0753033	0.133913	-0.154068	-0.0486515	-0.140127	-0.115789	-0.055716	0.023941	-0.26952	-0.187016	-0.29457	-0.16545	0.054025	0.134856	-0.026926	0.060656	-0.183452	0.311718	-0.279926	-0.392719	0.440534	0.174519	-0.0188515	0.494016	0.0179699	-0.03898	-0.117819	-0.126962	0.121697	-0.028235	0.0979875
	0.317083	0.327147	0.585764	0.664849	0.790961	0.414037	0.690782	0.407473	0.437562	0.724761	0.134812	0.134972	0.106797	0.20796	0.116406	-0.044236	-0.229524	0.167029	0.0618035	0.3024	0.189586	-0.00734651	0.032071	0.0408355	0.033265	-0.090427	0.151298	0.126845	0.23745	-0.0503605	-0.22769	-0.0283125	-0.09621	-0.059344	-0.0847615	-0.0359085	-0.21168	-0.063498	-0.222987	-0.220485	0.589192	0.120068	0.43266	0.175796	0.365796	-0.0043145	0.324628	0.146549	0.165804
	-0.52897	-0.640785	-0.614834	-0.935689	-0.641014	-0.739501	-0.724435	-0.556304	-0.62934	-0.654427	-0.332331	-0.555256	-0.36592	-0.543007	-0.400165	0.409558	0.296174	0.128341	0.287957	0.357708	0.270081	0.337068	0.367615	0.306172	0.430491	0.311711	0.457084	0.287423	0.409402	0.422603	-0.56766	-0.538801	-0.415471	-0.52888	-0.715103	-0.514109	-0.797543	-0.530479	-0.997798	-0.404853	-0.548793	-0.786783	-0.80344	-0.97496	-0.566301	-0.602468	-0.531824	-0.566984	-0.771751
	0.013324	0.047631	0.153234	-0.019563	-0.014168	0.055608	-0.128002	-0.007414	-0.0102055	-0.038267	0.149548	0.046094	-0.03916	-0.00553849	0.050287	0.17733	0.120647	0.102775	0.109116	0.079435	0.0363105	-0.0157035	0.106203	0.144401	0.269063	0.192405	0.0138875	0.12467	-0.10618	0.198734	0.227182	-0.0963045	0.251204	0.035328	0.196511	0.194707	0.203445	0.205865	0.18989	0.273816	0.0246955	0.0647545	-0.0759	-0.07654	-0.015693	0.0889185	-0.0113415	0.114349	0.0417355
	0.80317	0.594982	0.69643	0.662464	0.858693	0.419897	0.582438	0.521028	0.334878	0.72214	0.137777	0.327467	0.421454	0.152038	-0.037014	0.156486	-0.0211915	0.0750272	-0.0159395	0.121652	0.272182	0.186382	0.191828	0.0393935	0.059082	0.105631	0.36048	0.0360455	0.41296	0.131104	-0.32092	-0.196491	-0.197856	-0.137096	-0.537753	-0.323068	-0.285572	-0.319719	-0.340744	-0.495569	0.335253	0.139671	0.60995	0.354478	0.261415	0.153619	0.0962835	0.03874	0.0639366
	-0.36172	-0.276238	-0.180909	0.165806	-0.209783	-0.195862	0.151946	0.0366945	0.0349035	-0.280207	0.0197425	-0.086814	-0.192571	0.166346	0.234303	0.005611	0.118371	0.230808	-0.0520495	-0.238205	-0.512399	-0.36692	-0.249167	-0.232794	-0.315717	-0.399189	-0.619915	-0.418167	-0.31293	-0.271654	-0.37294	-0.245611	-0.33954	-0.48419	-0.173272	-0.661588	-0.575392	-0.387749	-0.407596	-0.48197	0.228721	0.422592	0.27842	0.488867	0.262556	0.395082	0.491534	0.659428	0.387591
	0.421148	0.245077	0.674502	0.627295	0.684814	0.371327	0.597508	0.48603	0.144475	0.579077	0.00243752	0.22974	0.238067	-0.000180513	-0.092999	0.276985	-0.0337125	0.080062	0.124967	0.368159	0.141028	0.119168	-0.185895	-0.203045	-0.191196	-0.231332	0.0534695	-0.0847555	0.623374	-0.138173	-0.09251	-0.111834	-0.468957	-0.50091	-0.215842	-0.436457	-0.369392	-0.07069	-0.543493	-0.435533	0.233892	0.180846	0.94349	0.348002	0.552953	0.203745	-0.0584585	-0.164862	0.0491636
	-0.30954	-0.213184	0.285307	0.241622	1.09032	-0.213458	0.338473	-0.354047	-0.204405	1.69404	0.325741	-0.359257	0.099883	-0.268657	0.215547	0.440802	0.582905	0.235769	0.17925	-0.089963	-0.548089	-0.197814	-0.455832	-0.405223	-0.358093	-1.01255	-0.644755	-0.535111	-0.24475	-0.91459	-0.75534	-0.288551	-0.245068	-0.314438	-0.400853	-0.767592	-1.05045	-0.239324	-0.926148	-0.85472	0.0166035	-0.749193	-0.0927801	-0.2659	-0.251238	-0.98974	-0.0336725	-0.332947	-0.169654
	0.205543	0.00763501	0.049968	0.807493	0.317707	-0.00933599	0.451557	0.284211	0.151643	0.143702	0.207029	0.352852	0.234258	0.26022	0.129178	0.07751	0.00380251	0.21861	0.0772631	0.155141	-0.0448455	0.275949	0.125156	0.167941	-0.099791	0.232228	-0.186442	-0.0114275	-0.16311	-0.11075	0.050716	-0.0978265	0.090606	0.066145	-0.140312	0.375652	0.764547	-0.173256	0.691847	0.0468315	-0.0196485	0.389625	0.4118	0.210543	0.016921	0.187992	0.119516	0.115176	0.100457
	-0.68697	-0.402481	-0.643744	-0.591699	-0.671144	-0.829321	-0.448	-0.635953	-0.364899	-0.533637	-0.458261	-0.489317	-0.483692	-0.399658	-0.465712	-0.594737	-0.441923	-0.447389	-0.509773	-0.572333	-0.62823	-0.69654	-1.151	-0.819383	-0.943871	-0.897273	-0.853696	-0.507508	-0.73078	-0.897589	-0.53457	-0.509751	-0.792857	-0.58569	-0.485463	-0.764643	-0.904733	-0.679919	-0.687412	-0.80679	-0.487754	-0.676513	-0.40289	-0.6927	-0.587591	-0.85278	-0.482563	-0.602254	-0.704804
	-0.016558	-0.100206	0.069744	-0.147741	-0.146303	0.088767	0.022592	-0.089502	0.000429526	-0.119437	0.148503	0.134941	-0.111474	0.155336	0.06629	0.337893	0.229809	0.278862	0.118856	0.019497	0.126227	0.0949165	0.141584	0.253931	0.348052	0.277378	-0.0794065	0.103562	-0.0821	0.228069	0.040181	0.0949005	0.2203	0.056746	0.0646935	0.192944	0.403845	-0.162647	0.579017	0.233957	0.330313	0.333077	0.10759	0.286387	0.422915	0.332725	0.272248	0.373252	0.243851
	0.167603	-0.050941	0.141853	0.277624	0.244628	-0.080469	0.036165	0.0792126	-0.00285248	0.365172	-0.0430455	0.037776	0.269975	-0.0638045	0.091353	-0.095732	0.101901	-0.129463	0.0224395	-0.116679	-0.00664449	0.320982	0.03819	0.0841275	-0.019373	0.025065	-0.309397	-0.0788555	-0.70689	-0.109021	-0.0848801	-0.0465125	0.146855	0.064911	-0.387042	0.169848	0.236272	-0.403189	0.211823	0.0831005	-0.0155825	-0.218383	-0.31503	-0.17318	-0.107031	-0.222929	0.0305685	-0.119171	-0.027785
	0.560132	0.142135	0.42091	-0.515099	-0.099816	0.330579	0.124381	0.111981	0.327788	-0.443047	0.0424725	0.363557	0.074133	-0.152362	-0.214759	0.364671	0.470195	0.125241	0.298495	-0.057559	0.667495	0.856598	0.964854	0.799986	0.992266	0.99249	0.627268	0.674291	-0.15655	0.724771	0.499047	0.157685	1.15046	0.412419	0.195863	0.52841	0.375888	0.05262	0.729084	0.819734	-0.00319052	0.0203785	-0.19662	-0.23405	-0.023376	0.218979	0.232957	0.313627	0.440136
	0.061037	-0.106291	0.150691	-0.309019	0.170812	0.254716	-0.019823	-0.327738	-0.0580505	0.044517	0.231421	0.363962	0.198431	-0.0196005	0.146644	0.504715	0.399363	0.138206	0.240924	0.00346303	-0.0580545	0.245565	0.107771	0.18487	0.360759	0.203442	0.178679	0.281681	-0.06257	0.321127	0.312384	-0.0601045	0.337816	0.094003	0.454517	0.235809	0.530753	0.089492	0.572827	0.292005	-0.212053	-0.304044	-0.33315	-0.29497	-0.266479	0.141687	-0.121774	-0.037799	-0.037896
	0.503034	0.40786	0.24663	0.357443	0.160204	0.104208	0.239588	0.356631	0.201281	0.635255	0.0828475	0.036049	-0.012684	0.0466705	-0.399496	-0.000824988	0.0613465	0.183811	0.122374	0.137983	0.145781	0.129375	0.274835	0.255174	0.348177	0.288001	0.11448	0.0971135	0.289827	0.125345	0.215662	0.0375035	0.072441	0.188117	-0.0481135	0.468105	0.774769	0.173693	0.631318	0.277757	0.0342125	0.161033	0.29502	0.370465	-0.070166	0.358779	-0.240089	0.161052	0.173127
	0.09956	-0.060286	-0.083925	0.367204	-0.055448	0.070569	0.004875	0.0863438	0.297487	-0.118917	0.129372	-0.013025	-0.083263	0.14265	0.06648	0.117644	-0.246929	0.303352	0.241333	0.045921	-0.234066	-0.310519	-0.223838	-0.255566	-0.396664	-0.200153	-0.256402	-0.17628	0.544343	-0.145136	0.35433	0.358681	0.341176	0.242446	0.114026	0.0200315	0.100744	0.431302	0.0372	0.3126	0.427558	0.946168	0.2368	0.603674	0.534709	0.509369	0.270125	0.56168	0.424643
	1.03397	0.893629	0.592887	1.54206	0.330854	1.18877	1.09767	0.858865	0.746693	0.550567	0.342892	0.992485	0.320349	0.856851	0.132208	0.963672	0.47046	0.958135	0.717955	0.519971	0.0112565	0.504839	0.440768	0.529127	0.636853	0.626368	0.3161	0.357198	-0.37896	0.472753	0.163068	-0.0614606	0.166466	0.167854	-0.108229	0.498637	0.677392	-0.124647	0.955672	0.517616	0.0738675	0.7338	0.481925	0.763178	0.491482	0.99422	0.419581	0.766842	0.437098
	0.572021	-0.03159	0.24326	-0.098128	-0.148128	0.312661	-0.347569	0.0471115	0.277578	-0.338717	-0.221614	0.215763	0.164867	-0.0320215	-0.179774	0.768578	0.306455	0.29149	0.0474115	0.014008	0.0746255	0.0035525	0.052431	-0.0653565	0.150207	0.274633	-0.163464	0.143035	0.254369	0.127504	0.232413	-0.341991	0.270705	0.203219	0.0716885	0.295352	0.675611	0.259625	0.723928	0.440274	0.0630215	0.0351905	-0.5663	-0.47086	-0.214164	0.23454	-0.0128365	0.305159	0.267465
	0.143722	0.128091	0.236247	0.152452	0.319947	0.238116	0.205756	0.0843902	0.172508	0.169024	0.303748	0.188189	0.169646	0.207318	0.115955	0.209008	0.417022	0.0732269	0.128028	-0.19265	-0.110524	-0.181534	-0.036577	-0.204597	-0.113303	-0.088631	-0.21402	-0.183121	-0.19077	-0.155361	-0.43364	0.195319	-0.122707	-0.185872	-0.363592	-0.361033	-0.311311	-0.541469	-0.237671	-0.545569	0.30737	-0.352104	-0.0648701	0.342142	0.00911999	0.340776	0.283107	0.411243	0.319543
	0.06131	-0.470777	-0.607164	0.492335	-0.477995	-0.091493	-0.411837	-0.867692	-0.284801	-0.239627	-0.964568	-0.336598	-0.641125	-0.171519	-0.190493	-0.184721	0.0060105	-0.435913	-0.217317	0.154637	-0.172076	-0.222131	-0.630784	-0.223258	-0.317733	-0.558714	-0.388	-0.340572	1.26031	0.0473865	-0.61276	-0.462321	-0.607657	-0.46667	-0.703833	-0.844873	-0.824683	-0.603319	-0.804968	-0.6006	-0.486073	-0.871804	-0.62946	-0.94351	-0.662701	-1.07382	-0.441123	-0.652514	-0.681547
	-0.50246	-0.454565	-0.702454	-0.895189	-0.697514	-0.599911	-0.434684	-0.434427	-0.607071	-0.561877	-0.340941	-0.424857	-0.330025	-0.497747	-0.499964	-0.503847	-0.496596	-0.422776	-0.531337	-0.512583	-0.530649	-0.555889	-0.688009	-0.609474	-0.833601	-0.988403	-0.675475	-0.723781	-0.77	-0.647849	-0.64266	-0.32536	-0.659107	-0.42856	-0.539383	-0.752372	-0.893113	-0.538269	-0.806998	-0.562649	-0.567143	-0.447554	-0.59196	-0.7411	-0.633841	-0.79537	-0.384295	-0.521014	-0.574247
	0.061637	0.059537	0.031996	-0.249909	0.087919	0.162587	-0.023549	-0.22626	0.145693	0.160949	0.213432	0.246499	0.293349	-0.0877315	-0.038484	0.236369	0.18611	-0.032243	0.0506415	-0.304997	0.217443	0.568182	0.934619	0.353156	1.00497	0.787941	0.142524	0.917993	0.359342	0.619056	0.217788	0.264052	0.238446	0.4208	0.25902	0.408319	0.528782	0.027734	0.651519	0.258833	-0.0767715	0.0290975	0.15482	0.040505	0.049595	-0.836691	0.13565	-0.637154	-0.699134
	0.332908	0.130928	0.059778	0.295542	0.012497	0.285072	0.1817	0.279433	0.530491	0.032045	0.0546895	0.410706	0.201917	0.148232	0.072562	0.026344	0.180709	0.116317	0.282526	0.159732	-0.111102	0.157351	-0.093761	0.0383255	0.110593	-0.021345	0.239397	-0.119834	0.13883	-0.184896	0.044557	-0.123731	-0.064728	-0.004199	0.0443995	-0.0925355	-0.047928	0.021861	-0.00592199	-0.0832695	-0.155061	0.274927	0.0578399	0.180705	0.052647	0.139692	0.140355	0.120433	0.133204
	0.046907	-0.039734	0.207242	-0.298639	0.290572	0.459541	0.178307	-0.634347	-0.481124	0.143572	-0.0361855	0.12124	0.606355	-0.196638	-0.021822	-0.234827	0.583393	0.42259	0.4205	-0.267763	0.320098	0.481174	0.89737	0.0454485	1.0488	0.772688	0.624549	1.13549	0.275357	0.770998	0.555899	-0.533631	0.599663	1.0171	-0.316563	0.693403	0.406128	-0.05031	0.402711	0.404438	-0.333241	-0.388933	0.00914997	-0.17926	0.133557	-0.89459	0.0536305	-0.369678	-0.625227
	-0.21067	0.00297801	-0.133204	-0.065406	0.221216	-0.110056	0.231853	0.0456519	0.0338555	0.368194	0.163066	0.0111	-0.084495	-0.160071	0.141443	-0.171569	-0.0943615	0.023226	-0.0738515	0.026345	0.138929	0.286959	0.269557	0.210812	0.18094	0.332387	0.190735	0.185581	0.172756	0.176096	-1.10653	-0.385871	-0.126862	-0.343256	-1.20478	-0.699522	0.334322	-1.45249	0.890488	-0.150259	0.0482985	-0.394673	-0.34584	-0.27635	-0.463251	-0.684811	0.176888	-0.075737	0.261003
	0.00885901	0.024329	-0.028125	-0.159994	-0.075236	-0.073398	-0.15062	-0.066037	0.0398685	0.00597498	0.0551165	0.062139	0.119517	0.111564	0.111044	0.232594	0.0914735	0.182384	0.0895274	-0.093671	-0.0747795	-0.143508	0.023486	-0.158521	-0.049767	0.133163	-0.0831135	-0.113152	-0.2256	-0.0490735	-0.0987601	0.0812855	0.136702	-0.045969	-0.0888465	0.0642375	0.096027	-0.027776	0.168703	-0.0210555	0.0642955	0.165578	-0.0167801	0.175971	-0.047346	-0.0267385	-0.101974	-0.040216	-0.060149
	0.584269	0.432725	0.576779	0.594414	0.396087	0.616527	0.559476	0.405696	0.385124	0.583061	0.210568	0.300641	0.087159	0.173963	0.267276	-0.10572	0.289014	0.0905814	0.116847	0.089969	0.179859	0.151394	0.170664	-0.130777	0.163382	0.219357	0.442797	0.157794	0.274125	0.271724	0.40619	0.114155	0.111165	0.166821	0.0517645	0.0885105	0.056989	0.25266	0.084154	0.36053	0.0838715	-0.125594	0.43601	0.496101	0.009655	0.557521	0.192824	0.266064	0.184182
	0.730703	0.388712	0.601773	0.205459	0.372699	0.137827	0.395136	0.448552	0.192614	0.29227	-0.369254	-0.022627	0.050886	-0.104127	-0.189356	0.271823	-0.000165492	0.270426	0.237505	0.154365	0.123186	0.0769645	0.132938	0.122768	0.27317	0.258394	0.117191	0.0167585	0.10761	0.25461	-0.93676	-0.943901	-0.965307	-0.82827	-1.40812	-0.759203	-0.673711	-1.15597	-0.917698	-0.896809	-0.106381	-0.000736505	0.15222	0.132085	-0.289372	-0.145205	0.126336	0.239293	0.174812
	0.081666	0.314816	0.101835	0.474858	0.286492	0.235671	0.334085	0.174685	0.159495	0.516503	0.0124745	0.189363	-0.075468	-0.0373895	-0.127303	-0.132679	-0.0869725	0.144844	0.0305855	-0.059562	0.125818	-0.107338	-0.00461599	0.0643655	0.180076	0.197244	0.0896315	0.117663	0.219661	0.224992	0.0313039	-0.0436785	-0.00180203	0.018977	-0.0848705	0.103364	0.211776	-0.07609	0.212108	0.106418	-0.0837875	0.549972	0.00930995	0.308229	0.132473	0.193096	0.137838	0.235532	0.10756
	0.032666	-0.139264	0.074822	-0.314309	-0.00196101	-0.042979	-0.065098	-0.039733	-0.0798975	-0.359587	-0.176247	-0.075934	0.114446	-0.00711551	-0.166039	-0.222247	-0.115092	-0.279257	0.0153495	-0.414113	0.188513	0.250038	0.461559	0.00840551	0.123656	0.346008	-0.135442	0.299547	-0.51686	0.317034	-0.0711001	-0.0324205	0.352765	0.16879	-0.379052	0.396776	0.796124	-0.252914	0.85695	0.130893	0.154765	0.0915825	-0.01059	0.121395	0.013171	0.481966	0.0311485	0.063297	0.11419
	-0.32547	-0.572173	-1.05021	-0.418729	-0.618114	-0.671811	-0.719363	-0.734441	-0.751421	-0.673717	-0.538713	-0.410958	-0.53407	-0.553988	-0.512208	-0.692117	-0.557016	-0.627638	-0.506937	-0.350609	-0.87995	-0.809209	-0.812854	-0.832463	-0.811431	-0.774293	-0.887855	-0.686861	-0.7921	-0.648639	0.110829	0.152376	0.239174	-0.027709	0.222347	0.0809575	-0.028137	0.028653	0.137753	0.314313	0.0382365	0.182587	-0.11997	-0.13649	0.143377	-0.79222	-0.42818	-0.421949	-0.482463
	0.068498	0.251247	0.390688	0.460197	-0.104194	0.153259	0.303965	0.479288	0.337768	-0.022407	-0.255387	0.023646	-0.070539	-0.0394815	-0.339169	0.39475	0.355389	0.396986	0.117487	-0.13868	0.21023	0.0911775	0.231502	0.249518	0.231413	0.195848	0.147988	0.470735	0.376597	0.298676	0.270966	0.450663	0.517194	0.222112	0.0425085	0.338929	0.502287	0.448438	0.356683	0.239866	0.501476	0.572887	0.518886	0.845238	0.570742	0.781187	0.596038	0.492645	0.609257
	-0.43967	-0.256587	-0.451545	-0.625399	-0.630754	-0.640911	-0.740827	-0.521153	-0.548808	-0.754187	-0.32006	-0.545672	-0.318724	-0.38806	-0.496389	-0.512307	-0.431055	-0.564383	-0.573316	-0.474793	-0.835939	-0.629619	-0.872544	-0.679974	-0.970271	-1.01339	-0.733145	-0.70729	-0.58516	-0.52234	-0.87862	-0.43018	-0.754387	-0.347372	-0.654613	-0.740853	-0.882923	-0.496549	-0.830158	-0.611939	-0.560473	-0.780813	-0.53867	-0.86538	-0.712451	-0.616805	-0.232552	-0.158016	-0.233357
	-0.61133	-0.998385	-0.671554	1.56571	1.29256	-0.605191	0.803905	1.30279	-0.435192	0.730384	-0.350194	-0.300125	0.482549	1.49856	-0.473994	-0.679057	-0.534822	-0.720216	-0.40443	-0.649373	-0.76356	-0.465619	-0.898074	-0.782334	-0.806681	-0.776283	-0.770395	-0.716101	-0.75902	-0.84594	-0.91522	-0.837021	-0.944887	-1.16734	-0.648993	-1.29639	-1.11388	-1.03893	-1.06225	-1.09333	0.441513	0.589419	2.57335	2.37692	1.48308	0.297793	1.37215	1.54594	0.522384
	-0.0968899	-0.115334	-0.177182	0.099402	0.072787	-0.12792	-0.1647	-0.040976	-0.26344	0.13723	0.0394915	-0.455728	-0.057061	-0.171855	0.066134	-0.140519	0.0825615	-0.073866	-0.127504	-0.236779	-0.252419	-0.382499	-0.103148	-0.245538	-0.187254	-0.116113	-0.541095	-0.27207	-0.62238	-0.227369	-0.24781	-0.304191	-0.280617	-0.159174	-0.343672	-0.19016	-0.066801	-0.113069	-0.062576	-0.160337	-0.0251905	-0.208923	0.22738	0.280108	-0.171891	0.157537	0.0930505	0.145627	0.269438
	-0.1335	-0.326759	-0.165422	-0.188281	-0.367873	-0.259405	-0.237751	-0.239398	-0.123779	-0.147917	0.0797665	-0.169984	-0.090321	-0.0893565	-0.00100699	0.513276	0.208545	0.448698	0.139489	0.464914	0.0615975	-0.0324395	-0.129515	0.0420695	0.003732	0.038173	-0.0324025	0.0319665	-0.19014	0.0874695	0.342869	-0.0672825	0.278857	0.089791	0.186182	0.412419	0.484985	0.08936	0.380282	0.511395	-0.0267025	0.334888	0.11042	-0.05468	-0.026502	-0.827991	-0.551296	-0.588074	-0.528057
	0.353809	0.44335	0.573378	0.498385	0.792122	0.202403	0.463034	0.458528	0.0874165	0.663639	0.102045	0.180224	0.440435	0.231068	0.099295	0.252075	0.105036	0.200117	0.0815713	0.414918	0.136806	-0.0144405	-0.062896	-0.206749	-0.063588	0.002424	0.15445	0.131868	0.259388	0.0864045	-0.13106	-0.304851	-0.098742	-0.235221	-0.00293848	-0.280109	-0.595645	0.040846	-0.680502	-0.240267	0.368216	0.0655045	0.12417	-0.222	0.383851	-0.157607	0.0538155	-0.056167	0.014303
	0.003499	-0.142459	0.050927	-0.308019	-0.055406	0.015248	-0.014601	-0.087498	0.0559555	-0.144017	0.113233	-0.014867	-0.083791	-0.0117495	0.122748	0.083894	0.0202165	0.135702	0.165211	0.071068	0.0671925	-0.0201315	0.228932	0.0781965	0.247679	0.172963	0.152111	0.0879875	0.07226	0.277317	0.057493	-0.0480845	0.152499	0.174951	-0.0987795	0.0782595	0.063725	-0.035897	-0.003791	0.0462115	0.196129	0.176686	-0.14809	0.385565	0.262032	0.439109	0.234795	0.327613	0.209196
	-1.92911	-1.68067	-1.88179	-1.99843	-1.89211	-2.11172	-1.98134	-2.06453	-2.13366	-1.49331	0.662537	0.690283	0.959764	0.777873	1.20601	1.24458	1.43765	1.26989	1.04339	0.322029	-1.75559	-2.1399	-2.59487	-2.52393	-2.41885	-2.41847	-2.52976	-2.34631	-2.04922	-2.51775	-0.53796	0.794571	0.314012	0.681063	-0.381322	-0.760002	-1.2913	-0.577829	-0.701979	-0.723639	-2.75394	-2.76332	-2.5336	-2.60869	-2.62551	-2.70727	-2.36374	-2.83134	-2.36243
	-0.44495	-0.485127	-0.445282	-0.747519	-0.835184	-0.52159	-0.884777	-0.562301	-0.56983	-1.0555	-0.477718	-0.562296	-0.520347	-0.481728	-0.476017	-0.488587	-0.578622	-0.629164	-0.590413	-0.621833	-0.546899	-0.790009	-0.826364	-0.572677	-0.669331	-0.728953	-0.810445	-0.596	-0.73195	-0.79205	-0.00736004	-0.0588515	0.217565	-0.080833	-0.222653	0.140487	0.335168	-0.246895	0.35777	0.211255	0.300881	-0.0715155	-0.53727	0.143489	-0.051593	-0.164242	0.0237935	-0.082004	0.000420004
	0.26043	0.738806	-0.638784	1.15823	0.347251	0.113691	0.786745	1.22304	0.495059	0.465023	-0.39226	-0.424107	-0.229499	0.790073	-0.220198	0.053157	-0.977059	1.10791	0.363046	0.132238	-0.44826	-1.35987	-1.41575	-0.565198	-2.79256	-2.17036	-1.80942	-1.39837	-1.04387	-2.3653	-2.08559	-1.39071	-1.99492	-1.73612	-1.54126	-2.17535	-2.17733	-2.04772	-1.46787	-1.27768	0.233725	2.0095	1.54498	1.79307	1.57439	1.80931	1.07699	1.29299	1.09416
	-0.46326	-0.567107	-0.435863	-0.623279	-0.722464	-0.516133	-0.6412	-0.737106	-0.543059	-0.725527	-0.503756	-0.483744	-0.388115	-0.40539	-0.234616	-0.446327	-0.388845	-0.404829	-0.308728	-0.181335	1.23984	1.84099	1.6605	1.52706	1.59896	1.22689	0.465618	1.15474	-0.39737	0.866176	-0.0818301	0.10709	0.467497	-0.039924	0.447201	0.381938	1.08054	0.159727	1.2791	0.281657	-0.190594	-0.215923	-0.15027	-0.07425	-0.060943	-0.92994	-0.601467	-0.618874	-0.479016
	-0.08984	-0.041849	0.082368	-0.511619	-0.028754	-0.00812802	-0.095763	0.001051	-0.11443	-0.572637	0.0535565	-0.122372	-0.00549399	0.0508755	0.079373	0.284611	0.287604	0.007794	0.121648	-0.085463	0.0674255	-0.0565015	0.024723	-0.188803	-0.018523	-0.050675	-0.0318445	0.0639095	-0.135	0.0722795	-0.10044	0.107682	0.000293016	0.044337	0.0576655	-0.0356475	0.145416	0.136871	0.00336501	0.00290051	0.18864	0.155279	0.11583	0.270206	0.238351	0.6373	0.108852	0.235797	0.353162
	0.081423	0.017678	-1.38496	0.920065	-0.072507	-0.172534	0.77839	0.94049	0.510488	-0.024707	-0.856218	-0.57494	-0.024213	0.742926	-0.489234	-0.828877	-1.14573	0.605322	-0.319344	-0.26327	-0.9422	-2.0492	-1.78535	-0.882634	-3.17005	-2.95368	-2.67002	-2.19041	-1.58792	-2.86996	-2.05845	-0.598921	-2.01416	-1.08868	-1.37163	-1.54146	-1.84676	-2.4507	-1.27816	-1.60807	0.223889	2.19325	1.70222	1.65046	1.15511	1.96795	0.993903	1.25285	0.685789
	0.359969	-0.185072	0.219778	-0.142299	0.044186	0.094701	-0.073418	0.0446019	0.0416325	-0.049457	0.145035	0.196065	0.113724	0.0583735	0.102879	-0.051819	0.0497905	-0.038817	0.0590175	-0.093717	-0.123964	-0.0411655	-0.081587	-0.189089	-0.093723	-0.106787	-0.165509	-0.184066	-0.10771	-0.13277	0.183205	-0.0365155	-0.021135	0.072031	-0.199943	0.133896	0.267364	-0.012284	0.141514	0.00438449	0.268881	0.00273249	0.22216	0.236166	0.098191	0.366973	0.0661585	0.124641	0.219844
	0.152154	-0.033904	0.08452	0.08291	-0.210806	-0.015755	-0.069724	0.0781123	0.189913	-0.149377	-0.0788435	-0.068392	-0.115519	-0.0590435	-0.097803	0.020125	0.0640115	-0.039033	-0.0988895	-0.051143	0.382331	0.329592	0.349611	0.378709	0.274723	0.341852	0.0219485	0.208639	0.0590299	0.18769	-0.00282997	0.117913	0.181296	0.100552	-0.330072	0.0667725	0.159702	0.040094	0.350415	-0.0266225	0.24771	0.130727	0.22264	0.170445	0.110166	0.111597	0.118198	0.15553	0.194046
	0.395914	0.760265	0.546283	0.807493	0.551156	0.707694	0.74871	0.628224	0.537367	0.674737	0.30645	0.23329	-0.05504	0.297973	-0.037535	0.167443	0.168136	0.296774	0.122686	0.456262	0.615462	0.380316	0.459556	0.36631	0.439007	0.478737	0.673391	0.530831	0.696021	0.788994	-0.30065	-0.30307	0.744546	-0.059252	-0.766553	0.291914	0.7635	-0.361469	1.10162	0.508566	-0.0850145	0.0439135	-0.66425	-0.17515	-0.300073	-0.159589	-0.0984035	-0.174158	-0.152493
	0.052796	0.37094	0.096268	0.432355	0.142342	0.199495	0.288028	0.137057	0.190477	0.250541	0.155413	0.113554	0.112864	0.0639665	0.161099	-0.378177	-0.656047	-0.088569	0.0773396	0.538327	0.937492	0.796858	1.26268	1.10082	1.24788	1.60034	1.88281	1.05718	0.982815	1.41209	0.486444	0.534526	0.373909	0.588203	0.454311	0.348233	0.550799	0.453085	0.457496	0.308535	-0.102673	0.0161515	-0.66845	-0.59904	-0.319027	-0.0327965	-0.364461	-0.264676	-0.028819
	-0.09972	-0.078035	0.04206	-0.333649	0.033307	-0.132168	-0.129441	-0.168826	-0.203482	-0.035147	-0.0145505	-0.022116	0.141376	0.213497	0.234303	0.379653	0.481255	0.222641	0.172534	-0.161722	-0.281242	-0.33611	-0.216373	-0.305023	-0.185049	-0.363869	-0.458131	-0.437775	-0.37812	-0.413879	-0.36782	-0.1497	-0.259233	-0.266772	-0.433202	-0.201916	-0.290979	-0.410679	-0.259617	-0.0338605	0.129643	-0.0478215	-0.19643	0.044092	-0.045864	-0.0247815	0.127454	0.087776	0.114438
	-0.46922	-0.693185	-0.470264	-0.711749	-0.898794	-0.640281	-0.535805	-0.626487	-0.52274	-0.600717	-0.580812	-0.42909	-0.25018	-0.435697	-0.530803	-0.559207	-0.67988	-0.600737	-0.556723	-0.590023	-0.70835	-0.90827	-0.563022	-0.934463	-0.916771	-0.828363	-0.959816	-0.643701	-0.69495	-0.69112	-0.62711	-0.274381	-0.828237	-0.384548	-0.992683	-0.738663	-0.674648	-0.587059	-0.65675	-0.395669	-0.500113	-0.630083	-0.72999	-0.65502	-0.568741	-0.921241	-0.641043	-0.846624	-0.648919
	-0.0253401	0.10429	0.140528	-0.00123101	0.024462	0.18175	0.212631	0.156205	0.0640625	0.017258	0.0427915	0.046414	0.109341	0.284099	0.135744	0.443212	0.416611	0.240027	0.23983	0.05913	0.164023	0.0155345	0.404004	0.0469405	0.152349	0.278828	0.143626	0.568636	-0.05595	0.288437	-0.0165001	0.0910135	0.044147	0.025273	0.265732	0.0182025	0.077761	0.107265	0.197653	0.0588445	0.251657	0.187126	0.13111	0.249675	0.37274	0.103118	0.247334	0.063098	0.106413
	0.116631	-0.092393	-0.234045	0.719984	-0.055301	-0.109905	0.032124	0.371636	0.204757	0.035012	0.0140805	0.006145	-0.091419	0.383738	-0.010619	-0.809367	-0.46246	-0.609723	-0.569963	-0.547673	-1.00138	-0.851969	-0.923014	-0.905114	-0.814831	-0.811343	-0.464965	-0.892811	-0.53562	-0.61686	-0.07747	0.120149	-0.213139	-0.343868	-0.0248405	-0.430055	-0.700793	-0.188316	-0.476026	-0.270382	0.142714	0.800309	0.15493	0.668968	0.718663	0.431453	0.471807	0.491268	0.0987125
	0.259764	0.182145	0.23262	0.125478	0.168579	0.274803	0.258413	0.0511635	0.0681455	0.132821	0.219277	0.334923	0.221631	0.0937785	0.21192	0.451049	0.300298	0.177809	0.195974	0.271873	0.0910925	0.276643	0.335755	0.169704	0.369339	0.359364	0.199734	0.227842	0.170165	0.255746	0.029198	0.0811005	0.082165	0.078307	0.0431305	0.235624	0.316726	0.118965	0.211447	0.176495	-0.000807464	0.0449515	-0.06563	0.107906	-0.00818598	0.190279	0.0310805	0.046946	0.0478466
	0.143103	0.268032	-0.065519	0.754997	0.116787	0.291839	0.356708	0.405815	0.252154	-0.00427505	0.0824835	0.00167498	0.210472	0.346424	0.279801	-0.213157	-0.163259	-0.137761	-0.125549	-0.115742	-0.0421405	-0.213942	-0.064642	-0.0525655	-0.173599	0.229726	-0.442021	-0.228595	-0.17887	0.340946	0.079917	0.0844585	-0.020476	0.075858	0.312299	0.0130275	-0.062282	0.023176	-0.00947601	0.292579	0.136234	0.703249	0.30703	0.07263	0.345271	0.426509	0.260391	0.47226	0.28668
	-0.012357	-0.192251	-0.170368	0.022256	-0.153774	-0.255577	-0.351474	-0.227878	-0.104491	-0.208537	0.0554325	0.238394	0.379918	0.113349	-0.027059	-0.501987	-0.639089	-0.501691	-0.648602	-0.527453	-0.836629	-0.741009	-0.743637	-0.686884	-0.942401	-0.841213	-0.493795	-0.991571	-0.57757	-0.675449	0.417836	0.121051	0.555182	0.027315	0.878332	0.156383	0.172712	0.244929	0.222173	0.589594	0.276651	0.372497	0.43141	0.206077	0.808985	-0.849771	-0.42425	-0.585894	-0.518334
	0.00224802	-0.131953	-0.088641	-0.137172	-0.3285	-0.199166	-0.198636	-0.122606	-0.129383	-0.070577	-0.109774	-0.047777	-0.034234	-0.140151	-0.00817299	-0.228207	-0.0103635	-0.213793	-0.0561385	-0.027122	-0.133255	-0.0478065	-0.102316	-0.0316395	-0.133766	-0.019365	-0.241738	-0.212252	-0.11633	-0.0968995	-0.18499	-0.114407	-0.105867	0.101552	-0.365012	0.100115	0.106239	-0.123013	0.20468	-0.0680685	0.16083	-0.177173	-0.00313002	0.339582	0.044124	0.239106	-0.0620935	-0.201835	0.134648
	-0.15146	-0.134885	0.048348	-0.167089	0.159916	-0.107423	-0.025627	0.0691752	0.0452125	-0.00795802	0.252658	0.137327	0.218778	0.275692	0.118462	-0.622107	-0.35395	-0.581781	-0.619673	-0.553363	-0.830859	-0.60612	-0.810864	-0.603973	-0.939801	-0.695203	-0.542385	-0.430728	-0.50707	-0.749969	-0.27816	-0.43903	-0.792387	-0.59707	-0.760123	-0.712542	-1.12072	-0.364379	-0.977878	-0.725979	-0.506413	-0.691334	-0.81046	-0.89965	-0.556001	-0.769531	-0.549043	-0.778464	-0.480487
	-0.016269	-0.169935	0.053427	-0.208747	0.052504	0.070092	-0.136638	0.0502084	0.0523645	0.119643	0.442296	0.192877	0.136789	0.258873	0.483352	0.137692	0.279557	0.338108	0.383979	0.125262	-0.250934	-0.373879	-0.001026	-0.189002	-0.268713	-0.222832	-0.147664	0.0660025	-0.51297	-0.245885	-0.02728	-0.0425406	0.394906	0.21366	-0.211562	0.395948	0.395082	-0.324909	0.777724	-0.0849335	0.218646	0.146906	-0.19368	-0.17057	0.018782	0.2805	0.0854305	0.27705	0.339207
	-0.56745	-0.610588	-0.338821	-0.539939	-0.788494	-0.830021	-0.491177	-0.713151	-0.645471	-0.820457	-0.541234	-0.648055	-0.515344	-0.565537	-0.690754	-0.522697	-0.664109	-0.712246	-0.409761	-0.575253	-0.46949	-0.531319	-0.724526	-0.718373	-1.01977	-0.699549	-0.479225	-0.759921	-0.55645	-0.92723	-0.43871	-0.488961	-0.758907	-0.55259	-0.576002	-0.767902	-0.943803	-0.545569	-1.05653	-0.958689	-0.642444	-0.659883	-0.53513	-0.6425	-0.552211	-0.567143	-0.455799	-0.650444	-0.645628
	0.178114	-0.427419	-0.536784	-1.31649	-0.534514	-0.321068	-0.485319	-0.369238	0.0099595	-0.587927	-0.680539	-0.329072	0.100998	-0.171401	-0.510927	-0.074838	-0.125479	0.00715	0.0893757	-0.046025	0.361688	0.63243	0.724864	0.661443	0.721213	0.823746	0.273909	0.660122	-0.14099	0.556113	0.642064	-0.117251	0.799596	0.329507	0.264154	0.905973	1.27214	-0.049849	1.25473	1.09272	-0.0933975	-0.0306675	-0.47341	-0.23807	-0.293819	-0.94574	-0.319515	-0.452495	-0.389083
	-0.30767	0.818982	-0.182191	0.460852	1.42637	0.509963	1.0832	2.01032	0.234759	1.32184	-0.235992	-0.486304	-0.367599	-0.0931315	-0.372651	-2.26065	-2.17198	0.725199	0.335808	0.053478	-1.9239	-2.33839	-2.46498	-2.14694	-2.49713	-2.19205	-2.22976	-2.54434	-2.1302	-2.30772	-2.72154	-2.38462	-2.28986	-2.92972	-2.25579	-2.94852	-2.20518	-2.49439	-1.945	-0.97419	0.785011	3.4671	2.73806	2.76572	2.04969	0.862339	0.758098	1.51305	1.06494
	-0.35781	0.074278	-0.022533	0.043405	0.203802	0.244481	-0.105864	0.192519	0.354979	0.840464	-0.11666	0.220288	0.103011	-0.297079	-0.040814	1.07989	1.0923	0.603297	0.822786	-0.165328	0.596638	0.896384	0.573799	0.616832	0.314829	0.287858	0.232055	0.303856	-0.0323501	0.281368	0.286924	0.43933	0.778633	0.617696	-0.174053	0.731314	0.783989	0.069466	0.538957	0.355564	0.89545	0.67241	0.23489	0.469735	0.577971	0.33384	0.740674	0.486491	0.87911
	0.27319	1.012	0.650747	0.843921	1.2087	0.76793	1.07853	0.802814	0.48784	1.37506	-0.0353545	-0.609426	-0.863669	-0.699317	-0.212572	-0.787027	-0.728279	-0.727373	-0.437727	0.23585	0.862642	0.316956	0.498976	0.437591	0.718301	1.16613	1.59262	1.0886	1.66853	1.34254	0.403028	-0.644751	-0.593467	-0.65507	0.241125	-0.0868715	-0.128871	0.298289	-0.365023	0.248068	0.173526	-0.00724748	0.651231	0.102743	0.680413	0.0661065	0.00377852	-0.00366899	0.122099
	0.740998	0.310783	0.564183	0.340975	0.331924	0.454891	0.252611	0.167573	0.288806	0.294281	-0.0371155	0.464568	0.443493	0.296728	0.03283	0.03885	0.417296	0.105232	0.271468	-0.06026	0.232516	0.545033	0.554574	0.352598	0.480646	0.661253	0.437617	0.255345	0.261715	0.401644	0.411511	0.593457	0.722889	0.390973	0.499411	0.587628	0.580118	0.441311	0.364547	0.585881	-0.138771	0.0478985	0.1537	-0.12845	-0.268287	0.312963	-0.264091	-0.129359	0.028907
	-0.52014	-0.702155	-0.570984	-0.597499	-0.648464	-0.535371	-0.606656	-0.547277	-0.642101	-0.423797	-0.656229	-0.623168	-0.421312	-0.373581	-0.238852	-0.640177	-0.436736	-0.426548	-0.486091	-0.592043	-0.54087	-0.705559	-0.808324	-0.507581	-0.898001	-0.977003	-0.693056	-0.70388	-0.73066	-0.99781	-0.51706	-0.48224	-0.809357	-0.52018	-0.771723	-0.608714	-0.923963	-0.808559	-1.10983	-0.61254	-0.701934	-0.606933	-0.67401	-0.46267	-0.584021	-0.658321	-0.53953	-0.690564	-0.530193
	0.48196	0.06928	0.384686	0.960567	0.59173	0.256141	0.523309	0.410075	0.425927	0.640852	0.510507	0.529546	0.669982	0.758187	0.47137	-0.631457	-0.514352	-0.43508	-0.405722	-0.573763	-0.707009	-0.86709	-0.657474	-0.548258	-0.924871	-0.765663	-0.647365	-0.636861	-0.62706	-0.677709	-0.65822	-0.56096	-0.894617	-0.371926	-0.564473	-0.548084	-0.825713	-0.609109	-0.734758	-0.324944	-0.532544	-0.493493	-0.62412	-0.81868	-0.629511	0.100104	0.175144	0.138968	0.0661774
	0.192816	0.272852	0.152743	0.094048	0.068979	0.326404	0.132017	0.295385	0.207617	0.14857	0.259748	0.111176	0.052265	0.107217	-0.053797	0.149547	0.106568	0.063479	0.0874323	0.021308	0.438776	0.401556	0.479586	0.413213	0.471163	0.43128	0.335371	0.389158	0.420076	0.355246	-0.25231	0.121029	-0.062562	-0.097931	0.000294477	-0.166686	-0.073278	-0.084985	-0.066563	-0.240927	0.188947	0.0415595	-0.22155	0.10856	0.174331	0.325602	0.256631	0.35284	0.331927
	-0.13251	-0.20424	-0.156208	-0.326389	-0.269361	-0.042072	-0.16921	-0.149401	-0.12057	-0.0364971	0.0381205	-0.12417	-0.146083	-0.0154125	0.039267	0.527045	0.19423	0.166928	0.0754259	-0.2747	-0.313471	-0.0978955	-0.226657	-0.000423491	-0.205042	-0.428634	-0.219579	0.0220585	-0.32279	-0.20985	0.139087	-0.0865836	0.040365	0.069529	0.0972735	0.0976725	0.186044	-0.127767	0.135996	0.19407	-0.0808295	0.183969	-0.10554	0.150974	0.012059	-0.117023	0.19316	0.143555	0.033681
	-0.30837	0.188376	-0.179629	0.181038	1.60276	0.383451	0.816545	1.60079	-0.0635675	1.22809	-0.195335	-0.503414	-0.361545	0.566903	-0.235293	0.411029	0.0669155	1.08289	0.69321	0.503772	-0.71055	-0.73243	-0.795124	-0.708363	-0.805951	-0.926593	-1.01748	-0.942681	-0.69419	-0.849309	-0.65013	-0.202462	-0.434764	-0.60909	-0.141641	-0.439902	-0.624139	-0.362949	-0.490531	-0.401262	-0.0439045	1.2973	1.03642	1.7579	0.583369	0.702938	0.950898	0.804401	0.821124
	0.355568	0.105142	0.285243	-0.519599	0.13075	0.142349	0.055289	0.13777	0.39949	-0.262127	0.763144	0.220675	0.599462	0.646864	0.233223	-0.053425	0.0321005	-0.11173	0.204125	-0.078214	0.233274	0.166416	0.339163	0.20269	0.225956	0.426055	0.14336	0.177878	0.196993	0.230608	0.062262	-0.0933715	0.215042	0.106238	-0.249492	0.337923	0.613974	-0.142978	0.714516	0.156464	-0.0156265	-0.103426	-0.28487	-0.11087	-0.081749	0.449571	0.330463	0.184618	0.35663
	0.662432	0.547552	0.537853	0.856491	0.467013	0.452173	0.448262	0.27204	0.175156	0.830687	0.151892	0.155797	-0.167665	0.0478825	-0.186341	-0.129455	-0.127638	-0.244224	-0.0430735	-0.138133	0.416083	0.221448	0.305407	0.181396	0.346229	0.558983	0.453088	0.229727	0.432186	0.392486	0.335746	0.172082	0.063532	0.328671	0.342016	0.368072	0.652041	0.291336	0.546725	0.401392	-0.0182325	0.0201435	0.0795999	0.097877	0.00203902	-0.7889	-0.558146	-0.685644	-0.392273
	0.181307	0.243246	0.091705	0.287939	0.682562	0.660363	0.690782	0.410311	0.506921	0.629303	0.589164	0.048162	0.189891	0.430539	0.672799	-0.120212	-0.0469105	0.266392	0.31351	1.03721	-0.250167	0.157956	0.726635	0.465457	0.499992	0.124964	0.814538	0.670603	1.20781	0.0597335	-0.00195998	0.635101	0.924766	0.172621	1.19189	-0.262092	0.374517	0.117907	0.607405	0.697636	0.51628	0.582066	0.0216499	-0.37129	0.405701	-1.2531	0.366882	0.24584	-0.117879
	-0.6908	-0.405157	-0.688124	-0.826029	-0.540324	-0.661881	-0.492338	-0.692693	-0.482265	-0.645797	-0.492509	-0.391577	-0.187367	-0.535887	-0.581499	-0.167601	0.24336	-0.216369	-0.228242	-0.072	0.770975	0.747619	0.914013	0.792562	1.05641	0.793227	0.42932	0.841206	0.10107	0.757239	0.016493	-0.24453	0.777656	0.220798	-0.190662	0.758304	1.30605	-0.168824	1.35103	0.66868	-0.123305	-0.267316	-0.30024	-0.29882	-0.341498	-0.902241	-0.603531	-0.418721	-0.52983
	-0.08318	-0.071675	0.00228798	-0.073614	-0.048551	-0.107962	-0.00647298	0.063612	0.0835355	-0.074977	-0.0823725	-0.305653	-0.157565	-0.115899	-0.00440401	-0.300197	-0.209676	-0.255569	-0.123455	-0.165497	0.0117865	-0.0242055	0.136139	-0.0684005	0.078478	0.209157	-0.0730135	-0.0916295	-0.05336	0.177313	-0.09118	-0.0188136	0.16613	0.158901	0.0124465	0.263582	0.334181	0.04369	0.586456	-0.0573425	0.0335735	0.162437	-0.0463701	0.128995	-0.00393003	0.276904	0.136475	0.06495	0.158443
	0.018536	-0.027926	-0.028145	0.276639	-0.133173	0.011024	0.132981	0.157895	-0.100781	-0.059277	-0.0776825	0.216002	0.026361	0.152438	0.525653	1.14824	0.223817	0.801994	0.508913	0.755845	0.0312255	0.14193	0.235268	0.414412	0.494612	0.179654	0.212032	0.429831	0.921794	0.403355	-0.20778	0.146692	-0.890387	-0.147875	0.347346	-0.491037	-0.621483	0.504601	-0.398434	-0.56926	0.226131	0.120461	-0.0679	0.224606	0.105463	0.102792	0.202796	0.228903	0.296256
	0.120514	0.21534	0.327142	0.209068	0.391406	0.225334	0.262605	0.359449	0.204114	0.372316	0.459513	0.151659	0.173261	0.192241	0.301354	0.157328	0.203021	0.178668	0.138961	0.44919	0.00193453	-0.0610815	0.023554	-0.0455755	0.175129	0.176546	0.0840005	0.332989	0.1276	0.391337	0.227579	-0.108577	-0.00884199	-0.046466	0.17312	0.0169105	-0.058722	0.079015	-0.025246	-0.0153635	0.154314	-0.0293565	0.22748	0.112946	0.288989	-0.0309825	0.0593145	0.155904	0.0725325
	0.2351	0.072075	0.105407	0.089131	0.072405	0.125534	0.032987	0.0408673	0.0396025	0.096382	0.00964151	-0.208483	-0.159086	-0.0197945	-0.111057	0.096554	0.109422	0.14603	0.0945099	0.111928	0.0739075	0.0176495	0.130123	0.236998	0.225153	0.247919	0.159757	0.0758255	0.265549	0.201719	0.131623	0.112364	-0.029958	-0.078473	0.0356455	-0.0311495	0.106157	0.083025	0.355731	0.154032	0.231904	0.134828	0.34809	0.515185	0.210616	0.348652	0.136475	0.344535	0.0913722
	-0.66386	-0.424844	-0.618514	-0.626539	-0.519265	-0.349629	-0.750497	-0.612129	-0.709421	-0.820617	-0.420363	-0.467336	-0.376986	-0.603967	-0.54514	-0.645997	-0.63581	-0.664648	-0.558117	-0.468583	-0.532119	-0.457559	-1.1698	-0.787864	-0.925801	-0.931843	-0.635845	-0.490579	-0.76082	-0.83648	0.875345	0.911462	0.378023	0.523404	0.855982	-0.1684	-0.544382	2.04761	-0.523561	0.319456	-1.30408	-1.02938	-1.43892	-1.63021	-1.38368	-1.88767	-1.50534	-1.70436	-1.64835
	0.940234	0.949969	0.873299	1.15692	1.32059	0.827782	1.22602	1.0144	0.779698	1.24269	0.52318	0.33451	0.375186	0.349375	0.180907	-0.128983	-0.130641	0.053712	0.00517251	0.102601	-0.0457185	-0.182571	-0.076255	-0.41389	-0.267967	0.149441	0.189171	0.28646	0.477611	0.143372	0.249142	-0.00117755	0.146874	0.224382	-0.526852	0.142052	0.609901	-0.00210997	0.576917	0.0193865	0.482821	0.189631	0.712049	0.753728	0.594981	0.138416	0.501666	0.314313	0.396162
	-0.52429	-0.487846	-0.567204	-0.03356	0.147613	-0.246171	-0.133063	-0.093567	-0.435429	-0.353907	0.212167	-0.32139	-0.16483	0.175317	0.24603	-0.282117	-0.15714	-0.013368	-0.216567	-0.166685	-0.78281	-0.882319	-0.719339	-0.767024	-0.601381	-0.557912	-0.178939	-0.64323	-0.39618	-0.602013	-0.15342	-0.112311	-0.347724	-0.340232	-0.0618315	-0.579198	-0.607761	0.091561	-0.716581	-0.773919	0.303254	-0.0297685	-0.16904	0.302411	0.4105	0.423066	0.259809	0.531174	0.443285
	-0.3308	0.154414	-0.006787	0.087458	0.053957	-0.076286	-0.035869	-0.135812	0.0104245	0.031036	0.0236385	-0.1918	-0.209783	-0.0858615	-0.143294	-0.428177	-0.167446	-0.187232	-0.112036	-0.059224	0.0168305	0.0641275	0.218458	0.105215	0.347062	0.308733	0.151298	0.0456425	-0.18288	0.165786	0.153534	-0.0531656	0.178116	-0.072705	-0.0751675	0.306837	0.33404	-0.323209	0.254989	0.488085	-0.351089	-0.250104	-0.56993	-0.47309	-0.423911	0.0609945	-0.0722315	0.044041	0.0712517
	0.294897	0.203537	0.663842	0.016125	0.333058	0.761451	0.387744	0.176909	0.240041	0.273217	0.872867	0.888328	0.395287	0.611609	0.311558	1.37897	1.06289	0.867469	0.805527	0.403349	0.38921	0.678439	0.757839	0.472549	0.814951	0.709469	0.571597	0.982409	-0.65544	0.643749	0.169467	0.0497365	0.474597	0.068047	0.174778	0.23255	0.460382	0.143441	0.694001	0.380511	0.0196645	0.305826	0.03117	0.210786	0.065026	0.217882	0.10016	0.478863	0.131268
	-0.44343	-0.5182	-0.714564	-0.868619	-0.836164	-0.649421	-0.463298	-0.643762	-0.450427	-0.639617	-0.451424	-0.516493	-0.373947	-0.445488	-0.567669	-0.601817	-0.433798	-0.634585	-0.42981	-0.445833	-0.43754	-0.939809	-0.826674	-0.831914	-0.825011	-0.53655	-0.715585	-0.78462	-0.5986	-0.62358	-0.44287	-0.506141	-0.631917	-0.48197	-0.632743	-0.704002	-0.753703	-0.645989	-0.826438	-0.836139	-0.497234	-0.472443	-0.79431	-0.66856	-0.779411	-0.612357	-0.497908	-0.594734	-0.328303
	0.247437	0.191752	-0.038553	0.900619	0.112462	0.131283	0.218	0.352333	0.370553	-0.068497	-0.135226	0.245489	0.18992	0.392833	0.121398	0.028212	-0.0408515	0.245502	0.0894515	0.105697	-0.0350125	0.0999255	-0.085749	0.0918955	-0.150459	-0.092281	-0.194702	-0.205363	-0.03677	-0.219339	-0.18873	0.0154434	-0.082732	0.079427	-0.0630895	0.0280695	-0.022979	-0.204561	-0.050373	-0.0463325	0.0611815	0.678233	0.26019	0.644467	0.299559	0.231583	0.446186	0.474584	0.138869
	0.954605	0.259156	0.567211	0.427399	0.592263	0.698597	0.553353	0.708438	0.635996	0.73423	0.292185	0.253379	0.26459	0.277653	0.024155	-0.656457	-0.517753	-0.566319	-0.525267	-0.463463	-0.568649	-0.770589	-0.701388	-0.771514	-0.930021	-0.779483	-0.523265	-0.685731	-0.67271	-0.83146	-0.63115	-0.570931	-0.828127	-0.54456	-0.598302	-0.728543	-0.753263	-0.524769	-0.924538	-0.571669	-0.345625	-0.834123	-0.52875	-0.54432	-0.562611	0.623206	0.342751	0.624338	0.322332
	-0.31296	-0.209872	-0.635184	0.505525	0.027719	-0.534821	0.234873	0.373576	0.0958065	0.114809	-0.244216	-0.450401	-0.047808	0.449309	-0.311725	-0.406387	-0.320354	0.296774	-0.00720149	-0.188212	0.0821055	-0.00638151	-0.03377	0.369144	-0.165351	-0.00897798	-0.260895	-0.140087	-0.09232	-0.276006	-0.13083	0.457289	0.139518	-0.240953	0.134982	-0.0393385	0.311864	0.283945	-0.104075	0.0288565	0.000698507	0.347858	0.15219	-0.06573	0.067832	-0.103513	0.412917	0.83168	-0.199643
	-0.04548	-0.082838	-0.00921601	-0.149226	-0.041687	0.025469	-0.040723	-0.047209	0.0696535	-0.171377	0.220188	0.017635	-0.017301	0.0102015	0.047448	0.10498	0.118726	0.0879472	0.0480675	0.065256	0.154761	0.0860255	0.161128	0.107897	0.172436	0.242683	0.0348285	0.0973415	0.11607	0.263034	0.069206	0.0757574	0.227257	0.146216	-0.0554755	0.211873	0.18784	-0.045683	0.297568	-0.0485105	0.0242225	-0.122018	-0.11732	0.067957	-0.074599	0.191494	0.185698	0.220994	0.0501431
	-0.08651	0.057473	-0.081511	0.202222	0.039304	-0.111071	-0.111708	-0.038701	-0.00806449	0.403214	-0.0719525	-0.267831	-0.146304	-0.0624075	-0.140313	-0.118254	0.0684355	-0.099981	-0.115249	-0.251442	0.29083	0.443205	0.511356	0.677658	0.556793	0.321031	0.380042	0.307104	0.0979199	0.207409	0.429409	-0.167579	1.00791	0.582512	-0.416583	1.13537	1.04831	-0.305929	1.18001	0.875538	0.0948075	0.0142225	0.1653	0.12644	0.203973	-0.408882	-0.540591	-0.292276	-0.303519
	0.012816	-0.466896	-0.109846	-0.264849	-0.05455	-0.21318	-0.021667	-0.083483	-0.301904	-0.0293771	-0.11219	-0.037722	-0.039518	-0.188153	-0.216148	-0.035808	-0.175508	0.124082	-0.0697455	-1.08684	-1.48036	-1.34472	-1.50471	-1.35973	-1.56403	-1.53312	-2.04766	-1.46228	-1.92993	-1.93081	-0.000420034	-0.38119	0.624323	0.097793	-0.708122	0.74904	0.972225	-0.370559	0.906737	0.702089	-0.0516445	-0.0242685	-0.0101801	-0.20604	-0.01953	-0.189467	-0.0327085	-0.082136	-0.252268
	-0.24722	0.274368	0.06422	0.061917	0.402563	0.238744	0.303404	0.115391	0.18257	0.332166	0.363835	0.288604	0.297546	0.129597	0.333134	0.264764	0.130949	-0.062641	-0.0353775	-0.425903	-0.554179	-0.417979	-0.454934	-0.594304	-0.637481	-0.58725	-0.721846	-0.486872	-0.50145	-0.82611	-0.73667	-0.225823	-0.454426	-0.40181	-0.443212	-0.504683	-0.462836	-0.232122	-0.643181	-0.753459	0.516661	0.0827175	0.17464	0.671874	0.48427	0.396908	0.654692	0.655468	0.701457
	0.15241	0.055351	0.086209	0.291387	0.112815	0.053874	0.072862	0.0881913	-0.0982925	0.223043	-0.132135	-0.234037	-0.173013	-0.0438495	0.108171	-0.152148	0.00104252	-0.237429	-0.190268	-0.055335	0.200545	0.469839	0.476865	0.324363	0.25453	0.325808	0.103663	0.391416	0.178868	0.171569	-0.06616	-0.0824735	-0.201054	0.00226399	0.0336675	0.242488	0.333617	-0.072611	0.215411	0.194721	0.0914305	0.388481	0.21198	0.323022	0.118267	-0.102381	0.128394	0.21627	0.302049
	0.287682	0.010867	0.186316	-0.333559	-0.202433	0.273595	0.011435	0.0661938	0.108337	-0.271987	-0.0143365	0.135558	0.325662	0.316236	0.139699	0.301761	0.188169	0.185236	0.337853	-0.062086	0.106629	0.0549975	0.256926	-0.0332135	0.103394	0.265988	-0.136687	-0.0329195	-0.53882	0.0669285	-0.04825	-0.0675905	0.274899	0.264613	-0.333912	0.358187	0.639539	-0.374109	0.560838	0.255185	0.278774	0.114741	0.01646	0.225113	0.119279	0.238432	0.178368	0.213903	0.322332
	0.50825	-0.173409	-0.364449	1.95555	0.287332	0.457371	0.817823	0.602292	0.408577	0.505505	0.0972195	0.372843	0.569096	0.99378	0.412923	-0.794297	-0.599414	-0.437166	-0.767174	-0.354813	-0.438099	-0.765689	-0.820264	-0.775863	-0.912981	-0.717823	-0.512895	-0.388283	-0.44988	-0.71842	-0.59746	-0.0174225	-0.570587	-0.43959	0.0355205	-0.409836	-0.48012	-0.290767	-0.363186	-0.561339	0.534931	1.40897	1.36517	1.34636	1.14216	0.847826	0.197484	0.777691	0.0375595
	0.487679	0.498775	0.299086	0.396579	0.00332199	0.470761	0.522465	0.545009	0.504034	-0.138487	-0.0625755	0.594027	0.229447	0.285022	-0.299312	0.637671	0.531139	0.545984	0.286103	-0.041059	0.0997955	0.157525	0.20904	0.273616	0.441378	0.325247	0.274065	0.292877	0.10824	0.263144	-0.0319	0.199405	0.307242	0.189346	0.114002	0.345948	0.283071	0.137318	0.337246	0.336347	0.140102	0.117767	0.1398	0.202774	0.111516	-0.0657565	0.459814	0.309231	0.326759
	0.049552	0.22572	0.264501	-0.070745	0.051768	0.246625	0.074688	0.10274	0.144457	0.282033	0.30439	0.279331	-0.042476	0.0501795	0.150978	-0.060712	0.126713	-0.023869	0.0896336	0.103406	0.138848	0.192892	0.127681	0.187256	0.309888	0.25408	0.140165	0.146061	0.18635	0.304669	0.108916	0.272869	0.231525	0.050903	0.252363	0.0726225	0.359211	0.281826	0.418168	0.31132	0.0493965	0.0240785	-0.10515	-0.0531	-0.023331	-0.0763015	0.0276465	-0.02317	0.0762631
	0.073298	0.324895	0.191068	0.20455	0.18598	0.299843	0.180814	0.139767	0.246983	0.411552	0.313406	0.296121	0.208029	0.226341	0.406646	-0.324557	-0.0710365	-0.240411	-0.10728	-0.076892	-0.0684675	0.223817	0.189307	-0.0123315	0.013129	0.201211	0.116552	0.0550385	0.06354	-0.116315	0.167734	0.0333395	-0.043058	0.120688	0.0225025	0.200141	0.321999	0.155568	0.30167	0.19829	-0.0822615	-0.000618488	0.16297	0.11005	-0.242854	0.243516	-0.138757	-0.145619	-0.044481
	-0.28681	0.149316	-0.114817	0.179102	0.687313	0.53835	0.789552	0.321001	0.0144305	0.367217	0.694714	0.047389	0.104171	0.271444	0.317695	0.016968	-0.281293	0.030397	0.301772	0.724934	0.22401	0.395632	0.619592	0.428753	0.395082	0.340186	1.05185	0.796039	0.758571	0.0713655	0.663091	0.432512	0.559593	0.320191	0.990081	0.00256751	-0.11165	0.319062	-0.159251	0.193889	0.454459	0.514672	0.22912	0.033167	0.512023	-1.12997	-0.0456255	0.127388	-0.191789
	0.135682	0.125866	0.167564	0.070202	0.19994	0.214337	0.154064	0.171761	0.220524	0.288592	0.170353	0.088663	0.124785	0.0849235	-0.082037	-0.07142	-0.0481785	-0.113603	-0.0630525	-0.12641	0.273232	0.129353	0.49054	0.289797	0.234797	0.293033	-0.0204985	0.122605	0.173302	0.0619915	0.099776	0.157289	0.187855	0.057062	-0.0594785	-0.000499502	0.151496	0.035209	0.128673	0.0915805	0.0990735	0.11643	-0.11389	-0.020444	0.047318	0.473336	0.0712785	0.269643	0.117741
	0.196051	0.023538	0.119878	-0.272799	-0.049029	0.00632998	-0.165147	-0.173104	-0.00896747	-0.086367	-0.126649	0.0931	0.173792	-0.124593	0.094005	-0.16686	0.164889	-0.173741	-0.0703725	-0.132485	0.212651	0.436758	0.363336	0.375478	0.296088	0.440897	0.182845	0.138991	-0.11307	0.171569	0.256121	0.197845	0.309289	0.39752	0.109304	0.464819	0.747172	0.115508	0.742986	0.401657	0.0141415	-0.0698675	0.00716001	0.102165	-0.10865	-0.0311145	-0.117191	-0.14737	-0.060809
	-0.08578	-0.172734	0.045293	-0.159041	-0.079265	-0.200569	-0.258936	-0.213788	-0.120359	0.151049	0.0510635	-0.136337	-0.195955	0.190607	-0.127462	0.553312	0.0344985	0.15368	0.419776	0.320733	-0.291743	-0.127591	-0.147244	-0.0988295	-0.026378	-0.12552	-0.334711	-0.132	0.295939	-0.139334	0.433914	0.528723	0.322426	0.061348	1.19951	-0.0104005	0.010259	0.413097	-0.154612	0.272686	-0.264214	0.0144345	-0.02708	-0.45018	0.13711	-0.120617	-0.250836	0.012293	0.306154
	-0.57142	-0.607961	-0.728924	-0.606739	-0.832784	-0.46385	-0.953727	-0.409405	-0.558839	-0.247397	-0.595199	-0.628819	-0.344928	-0.605737	-0.320483	-0.613187	-0.517612	-0.544861	-0.360993	-0.275608	-0.665309	-0.602149	-0.545812	-0.658884	-0.711121	-0.761203	-0.511346	-0.85714	-0.59326	-0.647789	0.344038	0.345671	0.120421	0.485219	0.170068	0.27808	0.420548	0.666733	0.433332	-0.0843205	0.0962785	0.246825	0.520788	0.169342	0.151698	0.539062	0.0129305	0.414121	0.358361
	0.330917	-0.089506	-0.102569	0.151947	-0.091826	0.047266	0.167201	0.283566	0.427757	-0.093867	-0.0874255	-0.09073	-0.045165	0.214942	-0.079353	-0.660077	-0.549312	-0.18138	-0.189236	-0.106594	-0.0305745	0.185241	0.07136	0.170183	-0.31028	0.283704	-0.160412	-0.302447	0.06363	-0.145949	0.189057	0.23352	0.116931	0.114917	-0.137799	0.207066	0.381359	-0.072513	0.219558	-0.0023475	-0.261463	0.644615	-0.0583901	0.416292	0.005238	-0.0519495	-0.120429	-0.118831	0.106589
	0.056279	-0.077976	0.115316	0.538325	-0.077652	-0.123771	0.205306	0.368356	-0.112065	-0.057397	-0.0301455	0.126039	-0.043469	0.428948	0.00576299	0.050317	-0.868379	0.368035	0.0097165	-0.078944	-0.353127	-0.453079	-0.298633	-0.446382	-0.413014	-0.474364	-0.414016	-0.305977	-0.45544	-0.413276	-0.51439	-0.0407735	-0.261791	-0.278675	-0.182463	-0.410657	-0.545108	-0.418959	-0.431135	-0.270658	0.250556	0.824279	0.43524	0.725854	0.609988	0.768654	0.388885	0.629865	0.314457
	0.092525	0.103873	0.2148	0.156064	0.208801	-0.069277	0.029191	0.0868909	0.138423	0.190222	0.00820349	-0.155614	-0.214499	-0.116726	-0.00564098	-0.069821	-0.0372595	-0.28487	-0.229225	-0.172201	0.0833865	-0.0333495	-0.312472	-0.115893	-0.12278	-0.252813	-0.191129	-0.188678	0.304363	-0.0555995	-0.01324	0.472289	-0.197568	0.18066	0.0480495	-0.291824	-0.425866	0.379501	-0.336275	0.135001	0.284898	0.246624	0.19887	0.019686	0.224598	-0.0186255	0.188149	0.016066	0.298705
	0.450666	0.546785	0.522607	0.426601	0.707269	0.270364	0.645009	0.308884	0.00887351	0.442494	-0.276331	-0.350417	-0.262945	-0.300707	-0.402081	-0.263477	-0.94439	-0.18655	-0.151078	0.113667	0.177658	-0.174441	-0.400483	-0.579823	-0.707381	-0.572637	0.191654	-0.15459	0.357496	-0.359149	-0.15099	-0.0345545	-0.618007	-0.42779	0.0256045	-0.465858	-0.699233	0.084241	-0.535144	-0.6824	0.437715	-0.0507745	0.46401	0.267328	0.157178	-0.0960445	-0.0758465	-0.137077	0.0720204
	-0.45204	-0.586649	-0.404428	-0.758679	-0.843204	-0.692391	-0.727712	-0.610837	-0.369512	-0.812617	-0.320974	-0.509892	-0.391114	-0.694827	-0.380766	0.14973	0.13439	0.14122	0.0041905	0.124886	0.304224	0.393017	0.489927	0.304801	0.326748	0.351944	0.131207	0.41991	-0.11563	0.302134	0.12348	-0.103324	0.457361	0.63852	0.0990455	0.549165	0.727546	-0.225039	0.674171	0.375214	-0.241377	-0.490853	-0.67618	-0.40285	-0.570291	-0.66835	-0.412844	-0.652784	-0.424071
	-0.03366	-0.216656	-0.38336	-0.267129	-0.370495	-0.333723	-0.495853	-0.340962	-0.223033	-0.651497	-0.492422	-0.283581	0.00189301	-0.385061	-0.553161	-0.227647	0.0162575	-0.364482	-0.450045	-0.503173	0.117436	0.474429	0.507241	0.467547	0.446695	0.371919	0.0515275	0.364082	-0.40096	0.394351	0.132446	0.156607	0.148424	0.014952	0.362622	0.164234	0.152952	0.165735	0.21646	0.387067	-0.0991145	-0.204972	-0.06186	0.02485	-0.178094	-0.0783495	-0.0526245	-0.070022	-0.137031
	0.163743	0.101209	0.055847	0.016149	0.007607	0.28714	0.187793	0.0852341	0.0560485	0.097481	0.167297	0.224799	0.237926	0.116935	0.011512	0.156805	0.158358	0.055334	0.111179	-0.056054	0.137473	0.167871	0.405436	0.117561	0.284026	0.373277	0.261569	0.169882	-0.03159	0.260442	0.284992	0.0373124	0.266934	0.143027	-0.0087575	0.203395	0.348497	0.140298	0.404028	0.226629	-0.0240585	0.0501515	0.14745	0.140627	0.017276	0.214492	0.0434485	0.166887	0.132554
	0.279328	0.103107	-0.013792	-0.266959	-0.065928	0.191527	0.039067	-0.101547	0.0737765	-0.126927	0.145646	0.098837	0.181739	-0.184217	0.011854	0.431046	0.357534	0.327433	0.333247	0.19058	0.308901	0.688523	0.661691	0.600425	0.426274	0.702031	0.428805	0.32249	0.230062	0.416403	0.281624	0.176082	0.260219	0.203105	-0.0178145	0.147654	0.170565	0.243069	0.032407	0.151058	-0.0255245	0.0255505	0.0289399	-0.20832	-0.200983	0.334324	0.0550915	0.39395	0.218755
	-0.25798	-0.431598	-0.197034	-0.084294	-0.079477	-0.34499	-0.347833	-0.237804	-0.28792	-0.072407	-0.114779	-0.140409	-0.016629	-0.149277	-0.016989	-0.00237501	0.164889	-0.071992	-0.0892405	0.00456202	-0.217134	-0.0655255	-0.188366	-0.184269	-0.138135	-0.160053	-0.224891	-0.0723825	0.178953	-0.290498	-0.0193301	0.381437	0.024313	0.522947	-0.286763	0.184451	0.113605	0.066314	0.265455	0.145333	0.103124	0.0068095	-0.02149	0.175122	-0.146251	0.0803225	0.230611	0.204701	0.029156
	0.511511	0.726205	0.597916	1.30143	0.654874	0.981835	0.913772	0.966837	1.00064	0.800771	0.656676	0.612891	0.48005	0.765319	0.370919	0.139905	0.309487	0.554171	0.497066	0.481583	0.0916765	-0.138156	0.310139	0.17367	0.248352	0.393898	0.0891775	0.185599	-0.12564	0.135417	-0.08707	0.210428	-0.069532	-0.047348	0.00267747	-0.101452	-0.160381	-0.081783	-0.028492	0.153921	0.286939	0.409833	0.15626	0.051511	0.331098	-0.505305	0.103491	0.443996	0.100132
	-0.26464	-0.10766	0.000458002	-0.436129	-0.074241	-0.096128	-0.260118	-0.117402	-0.193961	-0.109577	0.261117	0.140987	0.250691	0.208108	0.395524	0.095486	0.232819	0.129452	0.237094	-0.017357	-0.00293952	0.141777	0.337256	0.00286451	0.323829	0.430889	0.260255	0.135156	-0.05366	0.475466	0.333164	0.23829	0.493861	0.377419	0.274133	0.492195	0.517522	0.14221	0.459016	0.261025	0.0391075	-0.0283855	-0.25313	-0.11972	-0.10387	-0.247277	-0.259367	-0.218041	-0.243147
	0.856053	0.435907	0.553337	0.424642	0.424218	0.328891	0.262331	0.634003	0.199566	0.604776	-0.221637	0.017086	0.070593	-0.141181	-0.05312	-0.068995	-0.204455	-0.135909	-0.213268	-0.127118	0.399804	0.319943	0.388427	0.337065	0.361941	0.521257	0.506915	0.146263	0.699798	0.282764	-0.1001	0.0776875	-0.299768	0.088062	-0.0311415	-0.132555	-0.238324	0.146811	-0.22441	-0.112751	0.450742	0.401772	0.951516	0.654425	0.481831	0.378254	-0.0518105	0.060784	0.339333
	0.322013	0.203537	0.404208	-0.251299	0.385202	0.300883	0.067353	0.0532684	0.285094	-0.143957	0.157024	0.26337	0.515005	0.0363005	0.271909	0.190512	0.212138	0.151757	0.292444	0.287217	-0.0476945	0.124204	0.070229	-0.0308915	0.115231	0.042413	0.103936	-0.0639665	-0.25755	0.0552965	0.19163	-0.0637145	-0.011922	0.282292	-0.180742	0.0893815	-0.220023	-0.349719	-0.308412	-0.110005	0.0552485	-0.250725	-0.10506	-0.3679	0.035967	-0.318318	-0.201065	-0.144652	-0.216752
	0.132827	0.128296	-0.076407	0.675872	-0.109952	0.101674	0.19823	0.307362	0.213403	0.019465	0.0474275	0.221078	0.075237	0.232224	-0.075909	0.01305	0.0523705	0.216242	0.0115115	-0.00857097	0.0861555	0.37037	0.215582	0.253044	0.176102	0.273645	-0.18046	0.181476	-0.20468	0.0682235	-0.06318	-0.0326965	0.315359	0.045525	-0.119549	0.442136	0.667014	-0.12851	0.801992	0.200594	0.112967	0.722459	0.4372	0.647674	0.272783	0.443058	0.270009	0.403803	0.172565
	0.172135	-0.017368	0.131912	0.060375	-0.018966	0.057763	-0.021157	0.0826268	0.151239	0.029184	0.0105995	0.034456	0.217349	0.0709125	0.034158	0.217219	0.141046	0.0986061	0.161045	0.061471	0.14248	0.151221	0.31707	0.153547	0.262964	0.218678	0.0839205	0.118913	0.03986	0.177529	0.031617	-0.0250895	0.269802	0.141936	-0.0706365	0.254566	0.29473	-0.104705	0.180964	0.0992975	0.157017	0.118754	0.17503	0.089687	0.180953	0.198874	0.0427045	0.067615	0.0480457
	0.108385	-0.086922	0.261676	-0.527649	0.330726	0.296425	0.218626	-0.003805	0.288934	0.177079	-0.282888	0.193576	0.203663	-0.0381305	0.00574499	-0.396667	0.0583255	-0.296083	0.0923009	0.206266	-0.236841	-0.0117005	-0.05398	-0.0423415	-0.072807	-0.026959	0.173944	-0.129448	0.12088	-0.0741465	0.304026	0.144542	-0.182044	0.172	0.347064	-0.0194665	-0.045008	0.109808	-0.236974	-0.131824	0.0731625	0.412872	-0.0470701	-0.0939801	-0.012794	-0.0310395	-0.0800245	-0.091667	0.207689
	0.400301	0.591512	0.511989	1.0058	0.926351	0.331104	0.65549	0.536699	0.494228	1.28563	0.189374	-0.06031	0.180523	0.20941	0.071458	-0.073822	-0.277959	0.147756	-0.0987685	0.496547	0.213688	-0.211325	-0.299099	-0.0738395	-0.362556	-0.395322	0.0276625	-0.222433	0.265063	-0.209327	-0.72826	-0.116453	-0.546687	-0.42335	0.996521	-0.624684	-0.529906	-0.634759	-0.375284	-0.751449	0.0330395	1.12657	0.701954	1.13322	0.677892	0.688443	0.724517	0.721729	0.185019
	-0.00433603	0.170765	0.220681	0.637355	0.563993	0.084904	0.498642	0.0856633	-0.0223855	0.595003	0.339786	0.00847799	0.227887	0.17667	0.120998	-0.028929	0.0607855	0.016212	0.0396435	0.084661	-0.0972805	0.0167945	-0.11857	-0.0057275	-0.170043	-0.219635	-0.179058	-0.0455005	0.180842	-0.254604	-0.30967	0.133202	-0.159582	-0.249856	-0.288423	-0.36066	-0.262501	-0.331139	-0.185204	-0.265704	0.22458	-0.0256965	0.45395	0.138631	0.191105	-0.223662	0.181077	-0.070437	0.014036
	-0.57717	-0.529772	-0.549428	-0.473779	-0.47408	-0.528311	-0.60887	-0.477303	-0.583051	-0.705437	-0.578735	-0.611166	-0.397395	-0.580078	-0.45411	-0.634247	-0.468321	-0.534191	-0.531011	-0.492633	-0.54323	-0.82803	-0.891714	-0.647613	-0.933791	-0.490826	-1.03005	-0.777411	-0.87457	-0.689469	0.653623	0.696994	0.615876	0.602491	0.804471	0.542946	0.687585	0.67452	0.407707	0.401971	0.153843	0.269374	0.536161	-0.2445	0.107026	-0.465448	-0.141102	-0.284927	-0.232389
	-0.88589	-0.919365	-1.11176	-1.25496	-1.04442	-0.996241	-1.00554	-0.815748	-1.32099	-0.760407	-0.833559	-0.923325	-1.25763	-0.772787	-1.31621	-0.677507	-1.24795	-0.955371	-0.9835	-1.28493	-0.215532	-0.336679	-0.681603	-0.735184	-0.800021	-0.918133	-0.705295	-0.601201	0.16384	-0.267202	0.268506	0.278805	-0.675897	0.265616	-0.0716875	-0.0796365	-0.404266	1.52832	-0.780938	0.434353	-0.829633	-0.470573	-0.39872	-0.78994	-0.850771	0.0392815	-0.194606	-0.060981	-0.004418
	-0.32173	-0.372226	-0.264709	-1.60403	-0.552264	-0.519051	-0.810297	-0.709254	-0.58668	-1.12875	-0.0772755	-0.036296	0.179877	-0.0868525	0.012537	0.337149	0.51739	-0.115234	0.200477	-0.085096	0.886904	1.35563	1.18767	1.2259	1.16725	0.987621	0.699598	1.16264	-0.64228	1.15328	0.418314	-0.0613325	1.07147	0.326176	0.0382195	0.814847	1.08633	-0.299739	1.06764	0.737595	-0.425014	-0.606553	-0.99033	-0.52439	-0.724971	-0.623967	-0.349101	-0.407617	-0.273285
	0.273143	0.064729	0.310522	0.095143	0.359538	0.270596	0.206462	0.0537374	0.0935945	0.045128	-0.163659	0.129076	0.330427	0.0952095	0.077192	0.060429	0.176795	-0.06496	0.121232	0.111828	-0.195931	-0.0964815	-0.326186	-0.0568425	-0.24951	-0.336681	-0.212099	-0.333683	-0.18199	-0.124488	0.209742	0.185387	0.314097	0.191131	0.0407895	0.190719	-0.040099	0.126519	-0.193601	0.308852	0.0343835	-0.109571	-0.02202	0.041272	-0.026708	0.0207955	-0.0294665	-0.070853	-0.009909
	-0.0989901	0.068585	-0.277381	0.613666	0.253271	-0.228408	0.061076	0.343698	0.320804	-0.074337	-0.0888195	0.08626	0.494511	0.238046	0.478155	-0.166148	-0.0019975	0.306499	0.136922	0.190315	-0.58712	-0.494789	-0.608129	-0.522439	-0.981891	-0.687297	-1.03686	-0.461083	-1.01293	-0.595192	-0.0730501	-0.0173475	-0.030985	-0.261277	0.256168	-0.310579	-0.446921	-0.273358	-0.489358	-0.0753225	-0.0112855	0.567248	0.19608	0.097903	0.146399	0.350494	0.157246	0.4604	0.002176
	-0.67457	-0.584394	-0.538187	-0.912389	-0.930044	-0.476085	-0.429553	-0.621903	-0.697161	-0.576937	-0.594038	-0.579061	-0.471722	-0.475528	-0.56359	-0.606537	-0.552127	-0.545798	-0.524256	-0.496033	-0.48971	-0.92188	-0.855224	-0.755094	-0.870731	-1.01323	-0.641715	-0.714451	-0.94715	-0.859409	0.115854	0.728809	0.060844	0.289977	-0.0454125	0.291751	0.592317	0.092418	0.317683	0.189981	-0.486563	-0.416793	-0.48027	-0.48097	-0.375801	-0.0369065	-0.103096	-0.152105	-0.303382
	-0.47861	-0.827105	-0.487082	-0.824129	-0.810464	-0.498642	-0.994327	-0.480685	-0.67077	-0.370357	-0.484685	-0.441509	-0.501639	-0.451808	-0.535157	0.656584	0.0281205	-0.405944	0.0730187	-0.332321	0.244846	0.494608	0.063996	0.125928	0.259596	0.545433	0.767363	0.64853	0.693097	0.449484	0.444463	0.835422	1.06056	0.364382	1.03657	0.345377	0.554557	0.733141	0.149918	0.924917	-1.15125	0.0226745	-0.53575	-0.74611	0.2141	0.0740315	0.352479	0.47199	-0.085537
	0.381862	0.295968	0.230662	0.016101	0.102668	0.287271	0.182173	0.106712	0.2043	0.184561	0.199976	0.171814	0.05026	0.182178	0.068971	0.19482	0.0998005	0.024819	0.101147	-0.079606	0.219775	0.100374	0.404525	0.1736	0.211912	0.240065	0.192462	0.233664	0.03399	0.223573	0.063848	-0.12317	0.26413	0.104223	-0.0904295	0.364267	0.398593	-0.137735	0.455847	0.205047	-0.0411165	-0.136165	0.00339991	0.075442	-0.072947	0.311385	-0.0272445	0.128874	0.019234
	0.43857	0.320261	0.036999	1.11613	0.164173	0.162229	0.517151	0.469909	0.600649	0.139417	-0.0545395	0.092513	0.057847	0.239989	-0.00979701	0.087147	0.0577105	0.318498	0.359654	0.222449	0.179152	-0.0545785	-0.002992	0.248369	-0.101184	0.055196	0.140488	-0.0644535	0.01185	-0.00699851	-0.0454001	0.0533805	-0.419392	0.028024	-0.0480345	0.00548451	-0.152888	-0.214913	-0.09851	-0.263943	-0.118701	0.53081	0.44632	0.652974	0.231357	0.787733	0.343576	0.51908	0.275862
	0.557618	0.122779	0.556917	0.092289	0.334413	0.41327	0.394609	0.384202	0.350868	-0.454747	-0.0946165	0.282333	0.322344	-0.0200525	0.039055	-0.238077	0.102088	-0.09783	0.0919224	-0.153431	-0.00970852	0.461138	0.1697	0.0924005	0.02026	0.346423	-0.281967	-0.202586	-0.408	0.0266885	-0.12423	-0.172823	0.622964	0.102348	-0.557203	0.180209	0.303819	-0.297203	0.385222	-0.0535625	0.171608	-0.187291	-0.04174	0.103451	-0.088982	0.45133	0.0281255	-0.00690803	0.347198
	-0.60073	-0.558914	-0.468806	-0.650899	-0.607104	-0.418349	-0.405438	-0.668865	-0.494497	-0.752137	-0.584038	-0.66305	-0.529431	-0.577717	-0.494257	-0.031754	-0.0579985	-0.309028	-0.0238765	0.189368	0.531201	0.611525	0.408684	0.46029	0.55312	0.613554	0.377831	0.483043	0.673233	0.397931	0.170243	-0.0155615	0.873001	0.303825	0.268396	0.894978	1.45773	0.310849	1.57709	0.899331	0.0447055	0.169684	0.13787	-0.34387	-0.107973	-1.05564	-0.629196	-0.734154	-0.451691
	0.087253	0.344727	-0.089014	0.591005	0.102706	0.30262	0.306208	0.384443	0.344564	0.22503	0.138129	0.100668	0.091641	0.195711	0.102896	0.318506	0.152819	0.295982	0.128973	-0.148777	-0.47028	-0.77843	-0.752014	-0.315165	-0.888411	-1.0161	-0.774785	-0.687601	-0.70277	-0.728529	-0.14887	-0.0595165	-0.156148	-0.165643	0.123471	-0.247334	-0.131713	-0.211653	-0.130989	-0.0122125	0.220221	0.556665	0.36307	0.452902	0.294466	0.603752	0.230299	0.524112	0.2756
	0.281861	-0.027945	-0.019232	-0.569059	-0.174651	-0.087618	-0.38493	-0.105596	-0.0458085	-0.650457	-0.0295345	0.456869	0.57736	0.0296015	-0.044773	0.610717	0.640766	0.185093	0.416151	-0.104432	-0.120477	0.288083	0.267698	0.194237	0.128454	0.223279	0.0434265	0.0751525	-0.44622	0.13533	0.45292	0.426721	0.422399	0.594712	0.0446225	0.594621	0.676279	0.065329	0.761179	0.339682	-0.22618	-0.332773	-0.89189	-0.58536	-0.522741	0.0734695	-0.0989825	-0.339676	-0.028383
	0.044148	-0.163409	-0.025405	-0.145718	-0.185306	-0.120025	-0.216954	-0.124248	-0.0990445	-0.025117	0.0750495	-0.099301	-0.071464	0.166515	0.002545	0.242368	0.103111	0.184666	0.181387	-0.126316	-0.0655315	-0.24587	-0.00080201	-0.0572635	-0.016702	0.087178	-0.129002	-0.0685725	-0.18697	-0.0036695	0.17504	0.187027	0.160408	0.051643	0.291918	0.430188	0.402231	0.227562	0.355731	0.217007	0.122243	0.390134	0.14125	0.208519	0.074619	0.245997	0.0388905	0.068727	0.169329
	-0.0439	0.171694	0.100999	-0.158796	0.146361	0.067001	0.243806	0.0986109	0.0396785	0.035655	0.219641	0.095426	0.231005	0.11062	0.163691	0.215471	0.104032	-0.041382	0.178965	0.102037	0.0385865	0.120517	0.107627	0.115077	0.186675	-0.193321	0.188932	0.121041	0.13668	-0.0369595	0.228324	0.148154	0.162898	0.308464	0.420399	0.380962	0.304539	0.154347	0.231337	0.355711	0.254899	0.0746335	-0.10873	0.130232	0.252595	-0.0113775	-0.0380155	-0.00937799	-0.013582
	0.019267	0.084628	0.037303	0.754376	0.161427	0.212404	0.611969	0.473758	0.0823005	0.306194	0.0970575	0.025831	0.23863	0.345087	0.019136	0.373886	0.246449	0.483059	0.29705	0.062651	-0.0309155	0.00465453	-0.077364	-0.0800715	-0.152678	-0.043571	0.164202	0.194112	0.10626	-0.0406565	0.021858	0.203905	0.042501	-0.020096	0.122201	0.00296651	0.054166	0.156745	-0.026114	-0.129449	0.241666	0.554691	0.593063	0.811851	0.615765	0.577976	0.44388	0.589065	0.245188
	-0.59522	-0.563803	-0.754814	-0.773989	-0.473118	-0.750261	-0.607153	-0.691791	-0.606051	-0.511697	-0.562712	-0.646342	-0.558334	-0.561797	-0.404613	-0.601107	-0.478726	-0.529283	-0.683233	-0.622063	-0.80814	-0.75491	-0.673663	-0.858584	-0.873021	-1.05975	-0.750345	-0.647191	-0.47501	-0.707889	-0.60089	-0.423351	-0.605737	-0.4057	-0.486353	-0.62574	-0.62848	-0.765189	-1.07417	-0.709569	-0.513813	-0.451474	-0.44896	-0.63821	-0.756451	-1.04511	-0.748833	-0.730054	-0.62933
	-0.000627011	-0.00517799	0.173088	-0.203968	0.015025	0.149259	-0.257404	-0.174645	0.0417465	0.0231909	0.231701	0.1105	0.093402	-0.0416645	0.345031	0.133672	0.203864	0.0884958	0.0748436	0.169967	0.0159725	0.16513	0.152118	0.137785	0.101029	0.183855	0.0738085	0.0605895	0.02694	0.115901	0.160209	0.0196115	0.054386	0.026477	-0.0597725	0.104447	0.260507	0.00110099	0.274724	0.248172	0.150346	0.0932995	-0.00245005	0.074479	-0.018643	0.0509645	0.0730865	0.080037	0.204393
	-0.0343899	-0.145598	0.151656	0.512716	0.320156	0.213388	-0.073473	0.17802	-0.0555735	-0.013267	0.137515	0.028252	0.152347	0.113957	-0.091839	-0.308377	-0.40277	-0.572633	-0.790362	-0.698233	-0.580869	-0.488039	-1.00253	-0.781434	-0.700971	-0.745103	-0.587045	-0.732791	-0.76349	-0.71681	0.031617	0.0987535	0.109614	0.03396	0.237802	-0.0931935	-0.040081	0.289765	-0.00991398	0.166164	0.382636	0.0834355	0.12777	-0.50678	0.116655	-0.746281	-0.171057	-0.309795	-0.047522
	-0.51482	-0.48755	-0.351942	-0.631839	-0.738314	-0.728561	-0.829727	-0.483004	-0.510306	-0.582187	-0.564887	-0.413194	-0.466722	-0.416508	-0.58509	0.312223	0.232383	0.201808	0.132158	0.067525	0.221245	0.44513	0.44495	0.33912	0.61288	0.286849	0.471865	0.377813	0.63116	0.31443	0.328842	0.239122	0.558598	0.199697	0.303973	0.394844	0.470941	0.220078	0.47939	0.707415	-0.0195815	0.0761005	-0.13249	-0.23774	0.011503	-0.634719	-0.45009	-0.579834	-0.51246
	0.043291	0.111576	0.390717	-0.060774	0.38975	0.303593	0.096375	0.0602576	0.246061	0.182114	0.308554	0.52134	0.69401	0.216258	0.259346	0.407627	0.363666	0.0915546	0.316494	0.222394	0.115937	0.0593625	0.282079	0.209199	0.099874	0.090633	0.135301	-0.0401335	0.08899	0.123098	-0.33405	-0.0722505	0.006872	-0.206213	0.255824	-0.289935	-0.193997	-0.224272	-0.220389	-0.101644	-0.366345	-0.360753	-0.50926	-0.63853	-0.519611	-0.902881	-0.459215	-0.806604	-0.505865
	-0.11998	-0.242209	-0.209169	-0.516769	-0.121975	-0.086555	-0.204909	-0.271238	-0.23135	-0.366187	0.0085295	-0.120653	-0.074768	-0.00794652	-0.063294	0.122921	0.120798	0.0944704	-0.0290395	-0.112468	0.112917	0.22538	0.163145	0.229991	0.1852	0.269391	0.159832	0.348626	-0.27286	0.313126	0.240162	-0.0101416	0.4573	0.03062	0.0483715	0.0847825	0.23461	-0.077795	0.368733	0.140411	0.1854	-0.0561295	-0.0098601	0.004785	0.17441	0.153288	-0.0182285	0.146699	0.065118
	-0.19064	0.084522	-0.00935301	-0.175705	-0.613704	-0.033485	-0.24268	-0.33123	-0.250147	-0.183557	-0.104352	-0.188273	0.00735901	0.197396	0.034831	-0.267807	-0.157836	-0.165924	-0.0367845	-0.208641	0.285913	-0.0207165	0.252594	-0.000808507	0.202426	0.108439	0.0494815	0.146281	-0.08477	0.146202	0.105083	-0.00319254	0.141152	0.165377	0.146796	0.153202	0.330792	0.02548	0.360756	0.0617775	0.0505345	0.222185	0.0461599	0.13332	0.223215	0.0813365	-0.0734785	-0.017637	0.0520999
	0.330736	0.275774	0.146314	-0.302989	0.270002	0.503343	0.226091	-0.041041	0.195617	0.107142	0.385335	0.459524	0.249573	-0.0172795	0.028161	-0.093347	0.0371775	-0.02527	-0.128615	-0.038217	0.521191	0.686135	0.737732	0.555689	0.627312	0.843871	0.676545	0.540619	-0.22117	0.594931	0.512132	-0.0762275	0.623507	0.397603	-0.121807	0.730111	0.815552	-0.347239	0.772128	0.679042	-0.131675	-0.0852245	0.13385	0.13085	0.01548	0.412965	-0.148194	0.024258	-0.053164
	-0.91868	-1.21769	-0.681304	-1.01375	-0.582434	-1.10585	-0.931737	-0.703361	-0.94474	-0.864857	-0.408477	-0.568924	-0.00561	-0.0751145	-0.053195	0.057212	0.14711	-0.168106	-0.0402495	-0.681903	-1.02629	-0.862829	-0.955084	-0.784494	-1.22754	-1.25726	-1.21897	-1.06993	-0.81816	-1.01879	-0.73948	-0.391131	-0.422616	-0.307458	-0.787292	-1.01032	-1.07085	-0.487049	-0.916648	-0.941159	0.254313	-0.586053	-0.21158	0.261953	-0.12084	-0.519253	-0.0437545	-0.00757697	-0.046001
	0.00823602	0.075219	-0.092001	0.316159	-0.00920402	0.057321	-0.016351	-0.082452	0.0955505	-0.160157	0.0653475	0.294989	0.309663	0.161534	0.224901	0.22497	0.313043	0.215684	0.203844	0.164907	0.0790335	0.562532	0.438227	0.474905	0.268134	0.510188	0.139384	0.362664	-0.0275201	0.320056	0.220086	-0.0395375	0.40348	0.262133	0.122812	0.45862	0.495366	-0.05917	0.531268	0.426394	-0.132585	-0.0329525	-0.1383	-0.04869	-0.184834	0.0891615	0.0581595	-0.033254	0.025675
	-0.16656	-0.114342	-0.00925499	0.057826	0.017053	-0.220133	-0.183927	-0.237471	-0.156843	0.132821	0.0413675	0.143772	0.347114	-0.0180955	0.136322	0.095129	0.0973895	-0.019052	0.0626078	0.106961	-0.110886	-0.111538	-0.193814	-0.187685	-0.151147	-0.173772	-0.209621	-0.0792835	-0.0315601	-0.262402	-0.15588	-0.0445125	-0.305993	-0.062747	-0.198703	-0.112838	0.074353	-0.089292	-0.051041	-0.210193	-0.174762	-0.236815	-0.08847	-0.21478	-0.109932	-0.0879265	0.0136395	-0.087922	-0.03606
	0.44622	0.890909	0.993644	1.17548	1.27896	1.1534	1.20191	0.827533	0.906839	1.04582	0.787601	1.03031	0.874419	0.698509	0.64385	0.719236	0.798347	0.527449	0.282393	0.091247	0.292394	0.268328	0.302058	0.193715	0.33607	0.036322	0.552123	0.541037	0.31412	0.220762	0.224696	0.24207	0.041322	0.140388	0.321561	0.301276	0.279618	0.406995	-0.188018	0.0348195	0.136194	0.187044	0.29365	0.614377	0.142748	0.816572	0.394866	0.982911	0.662462
	-0.02418	-0.117279	-0.277523	-0.616939	-0.265611	-0.277798	-0.288387	-0.071076	0.0994735	-0.486867	-0.16459	0.025029	0.038352	-0.150713	-0.018127	-0.246187	-0.187573	-0.077058	-0.116351	-0.163754	0.283814	0.398952	0.388953	0.0355495	0.151575	0.340603	0.0926255	0.280447	0.425951	0.329609	0.307013	0.346173	0.734513	0.237589	0.29445	0.254947	0.240432	0.361429	0.262817	0.405454	-0.0594255	-0.0609585	-0.33406	-0.74328	-0.387781	-0.0439795	0.356842	0.657977	0.294449
	-0.54676	-0.572656	-0.825514	-0.983539	-0.406864	-0.583291	-0.723257	-0.437813	-0.548315	-0.810497	-0.577565	-0.497792	-0.432811	-0.36238	-0.456882	-0.488127	-0.71641	-0.523933	-0.411041	-0.736073	-0.579379	-0.88063	-0.746024	-0.658034	-0.809361	-1.04998	-0.782605	-0.739011	-0.58776	-0.7198	-0.51976	-0.420111	-0.935007	-0.42596	-0.550103	-0.518275	-0.765423	-0.729669	-0.909748	-0.484739	-0.468863	-0.741614	-0.73975	-0.7698	-0.568411	-0.637525	-0.453565	-0.747524	-0.783349
	-0.31063	-0.322919	-0.085433	-0.317339	-0.224454	-0.199419	-0.354216	-0.174397	-0.153669	-0.371957	0.212949	0.051132	0.04402	0.317991	0.208033	0.233479	0.300759	0.21652	0.148357	0.256255	0.0084945	-0.000792503	-0.131345	-0.0073905	-0.054553	-0.091738	-0.195375	-0.123959	0.302655	-0.145845	0.059112	0.0881785	0.213111	0.144097	0.164543	0.173765	0.097457	0.136913	0.21637	0.0553685	0.0592765	0.0349815	-0.11797	0.09972	0.068024	0.111837	0.172749	0.120855	0.226763
	0.160842	0.626927	0.503218	0.73108	0.876756	0.76381	0.827905	0.405341	0.559389	0.752899	0.538535	0.537347	0.185616	0.383965	0.386814	0.447778	0.270403	0.22153	0.275742	0.709426	0.558041	0.266052	0.52471	0.47532	0.91743	0.267377	0.871845	0.44067	0.962333	0.443261	1.17522	0.794006	0.831362	0.799132	1.18345	0.607673	0.245991	1.11812	0.32826	0.790403	-0.132991	0.257984	-0.21605	-0.25103	-0.01015	0.562662	0.102939	0.304232	0.230818
	-0.55048	-0.475124	-0.653794	-0.813199	-0.534254	-0.500784	-0.622042	-0.371799	-0.63655	-0.573717	-0.461995	-0.540296	-0.616916	-0.42323	-0.340314	0.000317991	-0.232789	-0.380123	-0.694201	-0.373883	0.31179	1.4889	0.84184	0.416836	0.634409	0.870369	0.191452	1.30727	0.967597	0.747957	0.070895	0.0982495	0.416073	-0.104365	0.143203	0.178396	1.5778	0.32833	1.12958	0.238467	0.0478135	0.0894835	0.44036	0.236333	0.107983	-0.76904	-0.66872	-0.541704	-0.522237
	0.128248	-0.273818	-0.377197	-0.447089	-0.295861	-0.149266	-0.213496	0.0274039	-0.0121335	-0.266527	-0.204176	-0.210049	-0.019237	-0.0855465	0.083862	-0.036562	-0.0371275	-0.032293	-0.119662	-0.145475	0.0272145	-0.0131065	0.147117	-0.0110895	0.234508	0.426709	-0.0373905	0.245819	0.00282001	0.330194	0.4476	-0.0801125	0.238145	0.268508	0.265156	0.370603	0.479384	0.074549	0.644854	0.206587	-0.152099	-0.0902025	0.0652199	0.313275	0.012104	0.341943	0.227978	0.501393	0.167497
	0.347577	0.038777	-0.130322	0.059066	0.255158	0.67096	0.192695	-0.041493	0.0587125	0.54276	0.340091	0.258703	-0.069231	0.0340225	0.206509	-0.505327	-0.438377	-0.69184	-0.484904	-0.397011	-0.877469	-0.767619	-0.862454	-0.793943	-0.947821	-0.692444	-0.770885	-0.574791	-0.57378	-0.763829	-0.70494	-0.505171	-0.633767	-0.338414	-0.484353	-0.713252	-1.14115	-0.611609	-0.912508	-0.64518	-0.650543	-0.920153	-0.67038	-0.53478	-0.484021	1.35452	0.369178	1.04244	0.873934
	-0.68649	-0.401014	-0.704484	-0.333709	-0.620954	-0.517675	-0.442381	-0.515204	-0.507159	-0.253527	0.305686	0.410314	0.354411	0.214009	0.37218	0.19411	0.537585	0.368035	0.358647	0.474074	-0.736669	-0.76968	-0.771054	-0.609173	-0.871451	-0.637459	-0.761455	-0.625421	-0.6475	-0.82698	0.31332	0.187198	0.54718	0.464487	0.329276	0.644275	0.979819	0.399802	0.970407	0.612617	-0.507103	-0.734003	-0.58693	-0.49025	-0.732741	-0.585509	0.110048	-0.602694	0.313692
	-0.50365	-0.744655	-0.386301	-0.610079	-0.691564	-0.653601	-0.718001	-0.723845	-0.527888	-0.662667	-0.515324	-0.521815	-0.453769	-0.434193	-0.448671	-0.701967	-0.430432	-0.504102	-0.59789	-0.493923	-0.596629	-0.689579	-1.10147	-0.696673	-0.541911	-0.935593	-0.706585	-0.71284	-0.7034	-0.653849	0.107622	0.402856	1.48428	0.224176	0.69996	0.695984	2.02906	0.078194	2.32155	1.17584	0.99256	0.647244	0.32343	0.662553	0.744057	-0.542935	-0.464045	-0.413433	-0.458206
	0.510351	1.15174	1.09042	1.63936	0.566166	1.31936	1.45352	1.06519	1.10515	1.06169	0.208916	0.865247	0.016292	0.33365	-0.217244	0.455665	0.360104	0.286983	0.18877	-0.143898	0.0478695	0.0691065	0.027125	-0.0625195	-0.278084	-0.172305	0.155581	0.279746	0.360782	0.0248005	-0.0838301	0.0269015	-0.199659	0.072697	-0.180132	-0.326185	-0.610039	0.392627	-0.617713	-0.526489	0.295431	0.553995	0.506069	-0.10622	0.602105	-0.239138	0.118472	-0.336334	-0.000404
	0.00469199	0.214405	0.268276	0.375774	0.340188	0.253289	0.491886	0.253061	0.122911	0.473797	0.210251	0.189134	0.316618	0.189175	0.2033	0.227964	0.117393	0.047284	0.131745	0.129732	0.0762095	0.0669055	0.000248998	-0.0399455	0.054683	0.120345	0.222699	-0.103473	0.293561	-0.0484105	-0.2455	0.112432	0.162692	0.290962	-0.0300415	0.206452	-0.319654	-0.112512	-0.380374	-0.0850655	0.169417	0.0032545	0.17037	0.174298	0.011992	-0.0593085	-0.0322805	-0.053572	0.000816002
	0.238242	0.080956	0.1133	-0.050064	0.138987	-0.049964	0.014575	0.100794	-0.0495205	0.125013	0.117098	0.329404	0.473842	0.179969	0.122698	-0.599297	-0.557884	-0.494734	-0.547917	-0.524643	-0.74917	-1.01441	-0.625089	-0.782414	-0.919621	-0.884983	-0.612765	-0.69843	-0.60435	-0.93889	0.00770003	0.129148	-0.265159	-0.00323299	-0.0889285	-0.223938	-0.320098	-0.489809	-0.530359	-0.470439	0.142971	0.224528	0.522631	0.429813	0.352104	0.156889	0.349746	0.226805	0.121779
	-0.07572	0.095096	0.24571	0.407422	0.419523	0.100741	0.229684	0.195539	0.145146	0.671917	0.35022	0.139411	0.215776	0.126101	0.042791	0.132793	-0.00473151	0.07997	-0.0311815	0.596072	-0.155505	-0.30206	-0.269331	-0.255957	-0.231028	-0.522449	-0.178322	-0.0152945	0.394856	-0.461448	-0.79535	-0.178752	-0.479227	-0.315609	-0.605823	-0.756252	-0.759223	-0.177252	-0.620467	-1.03323	0.479771	-0.0508725	0.911446	0.668135	0.685024	-0.782801	-0.218365	-0.303229	-0.584899
	0.044452	-0.201422	-0.212641	-0.340359	-0.089942	-0.099018	-0.128759	0.0310812	0.10413	-0.061097	0.22037	0.05197	0.126551	0.282302	0.159769	0.031419	0.11337	0.0734733	0.137641	-0.011356	-0.163454	-0.108995	0.074717	-0.0176795	0.068546	0.103259	-0.280667	0.000719503	-0.06477	0.0847715	0.113277	0.142187	0.253156	0.077498	0.226231	0.104464	0.21928	0.122435	0.280469	0.34164	0.264926	0.0592185	0.03568	0.097271	0.084234	-0.318341	0.224983	0.204719	0.008803
	0.363006	0.691899	0.638533	0.701074	0.610675	0.600514	0.649542	0.546837	0.251038	0.497227	0.200933	0.390442	0.307516	0.282564	0.228496	-0.528297	-0.501871	-0.549838	-0.500538	-0.552033	-0.750969	-0.945709	-0.788064	-0.711513	-0.626711	-0.720903	-0.748785	-0.65787	-0.6001	-0.777269	-0.07547	0.173866	0.111921	0.042403	-0.00124452	0.131909	0.067124	0.076773	0.117659	0.0548905	0.282657	0.257964	0.16437	0.19794	0.331882	0.564287	0.389684	0.388919	0.325875
	-0.23994	-0.04949	-0.14619	-0.399419	-0.29005	-0.270345	-0.309883	-0.260101	-0.321163	-0.248717	-0.10201	-0.153622	-0.072372	-0.0600615	-0.111488	0.70932	0.339937	0.335543	0.157214	0.201876	-0.258525	-0.149893	-0.026891	-0.0266315	-0.039955	-0.20434	-0.100961	0.110695	0.15432	0.0067775	0.171146	0.144053	0.31541	0.195726	0.13713	0.361442	0.198835	0.079392	0.312225	0.278695	0.158974	0.0581685	0.1337	0.018796	0.151032	0.697704	0.667701	0.903444	0.649596
	0.158062	0.05864	0.24955	0.111924	0.087162	0.152539	0.111584	-0.085381	-0.101472	0.192104	0.157318	0.109808	-0.165166	0.0938785	0.158438	0.274532	0.233754	0.206729	0.128353	0.038135	0.212191	0.303857	0.28985	0.30555	0.381248	0.404033	0.164839	0.207322	0.0239199	0.223412	0.103704	0.0481475	0.099252	0.14144	0.14485	0.154443	0.262836	0.097267	0.275731	0.323393	0.153568	0.0346335	-0.06907	0.132651	0.015546	0.139674	0.0870885	0.118555	-0.033416
	0.111499	0.295343	0.148794	0.227977	0.452385	0.189387	0.253628	0.111603	0.287159	0.299644	0.210651	0.219811	0.713901	0.228209	0.302104	-0.552757	-0.676409	-0.374064	-0.228734	-0.285114	0.0174895	-0.105268	-0.044408	-0.163836	-0.124739	0.032511	-0.0761515	-0.0278465	0.263525	-0.0264805	0.317292	0.253926	-0.161688	0.051326	0.0642035	-0.106136	0.171749	0.160314	0.064061	-0.278106	0.301838	0.432934	0.586723	0.693304	0.324325	-0.244668	-0.00653449	-0.078065	0.017483
	0.167502	0.125043	0.340022	0.110593	0.604079	0.155615	0.339842	0.184252	0.119628	0.595155	0.25201	0.182675	0.200515	0.13467	0.034513	0.240886	0.0348555	0.139604	0.0320225	0.283015	0.132876	0.00465453	-0.043076	-0.16332	-0.044461	0.00272301	0.1366	0.1841	0.429084	0.152369	-0.14961	-0.116293	-0.02998	-0.125323	-0.00862852	-0.202732	-0.063006	-0.079033	-0.067712	-0.114965	0.232406	0.210497	0.27541	0.295168	0.207512	0.158796	0.0171065	0.07704	0.0441953
	0.227652	0.235439	0.334099	0.190762	0.275176	0.445884	0.574786	0.216501	0.11208	0.540792	0.34067	0.056421	0.183203	0.212362	0.235889	-0.155593	-0.0422275	-0.100276	-0.0669355	0.15772	0.522524	0.368994	0.751304	0.39632	0.56411	0.303899	0.414188	0.534334	0.536699	0.462533	0.097957	0.102733	0.213526	0.085361	0.56925	0.191387	0.337985	0.330531	0.272132	0.155629	0.0817685	0.338634	0.13323	0.120902	0.105067	0.150109	0.668359	0.564217	0.29574
	-0.0451899	-0.041041	-0.079286	-0.034558	0.04479	0.029592	0.065303	0.021197	0.0679035	0.030699	-0.00540151	0.03803	0.025235	-0.178538	-0.018659	-0.753207	-0.603593	-0.860121	-0.442425	-0.486673	-0.861419	-0.963189	-0.933614	-0.642633	-0.934941	-0.484366	-0.680575	-0.52804	-0.72219	-1.03779	-0.54538	-0.552661	-0.788847	-0.56491	-0.673653	-0.519583	-0.659598	-0.552309	-0.941078	-1.0117	-0.518993	-0.848094	-0.74624	-0.63089	-0.565291	-0.779191	-0.652782	-0.684864	-0.488351
	-0.07581	-0.072855	0.187771	0.262754	0.046737	-0.142756	0.009819	0.001365	-0.0963295	0.202798	0.0103315	0.016124	0.197301	0.151349	-0.066613	0.132908	0.118135	0.0756575	0.0273255	0.00367898	0.0206505	-0.0425505	0.024198	-0.202712	-0.018847	-0.027407	-0.0930175	0.0330765	0.01704	-0.0937995	-0.19345	-0.218584	0.13851	-0.014247	-0.239323	-0.00286351	0.204279	-0.222111	0.06426	-0.0101095	-0.00586146	0.0128325	0.33142	0.302708	0.113922	0.303287	0.0921515	0.198818	0.145471
	0.690271	0.960574	0.87085	1.05248	0.93384	0.782196	1.0306	0.728856	0.513909	0.975206	0.609915	0.117178	0.496515	0.264042	0.523763	-0.487097	-0.570395	-0.607542	-0.511732	-0.560793	-0.603429	-0.751709	-0.664156	-0.858354	-1.2062	-1.00643	-0.935735	-0.600661	-0.61876	-0.424631	-0.61017	-0.43192	-0.914597	-0.48602	-0.420482	-0.587354	-0.979933	-0.549709	-0.878968	-0.594689	-0.594023	-0.752823	-0.58308	-0.80694	-0.702671	0.574628	0.134333	-0.007117	0.0512593
	0.279305	0.199717	0.187086	0.736822	0.074277	-0.024399	0.054772	0.238228	0.275918	-0.015617	0.0108295	0.229414	0.003485	0.387441	0.060199	0.551287	0.483482	0.333102	0.30465	0.08631	-0.11724	0.00232953	0.011368	0.0184735	-0.143886	-0.00880098	-0.296274	0.0144115	-0.31273	-0.118994	0.115801	0.174648	0.113083	0.151922	0.0293275	0.169848	0.177217	0.054404	0.274724	0.152341	0.189941	0.712392	0.26317	0.626335	0.515134	0.550848	0.311482	0.584074	0.357125
	0.059207	-0.122256	0.225388	0.026377	-0.104605	0.230273	-0.286316	-0.117181	0.0117605	-0.101627	0.201201	0.164471	0.036409	0.0817195	0.105578	0.157328	0.269644	0.131834	0.186927	0.020477	-0.0873685	-0.0568515	0.06788	-0.00098151	-0.028353	0.088733	-0.0405165	-0.0855945	-0.02274	0.0253565	0.069483	0.0142545	-0.014563	0.047709	-0.0338945	0.0298505	0.048967	0.098472	0.138876	0.120571	0.0242655	0.0287245	-0.11129	0.03336	-0.051988	0.218947	0.0954845	0.100085	0.0846068
	-0.50365	-0.518753	-0.462371	-0.822589	-0.610004	-0.348774	-0.333541	-0.546994	-0.29326	-0.900477	-0.433842	-0.509313	-0.33849	-0.495297	-0.360224	-0.525077	-0.533327	-0.546077	-0.49075	-0.388494	-0.445149	-0.61542	-1.18969	-0.602493	-0.948671	-0.723943	-0.690455	-0.875861	-0.4085	-0.60508	-0.72801	-0.47978	-0.847917	-0.49071	-0.486273	-0.620457	-0.966423	-0.504269	-0.655238	-0.542869	-0.381763	-0.445563	-0.67507	-0.67378	-0.849201	-0.71129	-0.0922015	-0.151457	0.00385199
	0.178567	0.318823	0.485375	0.422426	0.45215	0.197909	0.348436	0.0990068	0.148865	0.255662	0.0403175	0.059391	0.026867	0.0375825	-0.027669	0.117504	0.0228495	0.041126	0.0584285	0.206134	-0.0301885	-0.164226	-0.286038	-0.184947	-0.254674	-0.261998	-0.111306	-0.105063	0.09483	-0.265481	-0.36303	-0.0232435	-0.382376	-0.40236	-0.206853	-0.573618	-0.714093	-0.193023	-0.642339	-0.42124	0.434681	0.328653	0.599349	0.322954	0.44927	0.265568	0.232244	0.263048	0.0671756
	0.012139	0.080108	-0.104264	0.595495	-0.011512	0.01025	-0.12428	0.256088	0.32096	0.164685	0.409602	0.078714	0.222058	0.533605	0.075714	-0.037161	0.131902	0.311206	0.139328	0.161318	-0.44108	-0.59568	-0.632038	-0.611054	-0.759581	-0.618331	-0.446789	-0.94596	-0.03478	-0.689409	-0.07131	0.106771	-0.276147	0.080897	-0.0304335	-0.287229	-0.147974	0.166863	-0.031424	-0.425424	-0.160249	0.0836605	-0.32449	-0.38345	-0.229568	0.461838	0.103264	0.217166	0.155744
	0.065997	-0.123477	-0.090424	-0.201977	-0.324266	-0.086683	-0.315238	-0.216887	-0.0997975	-0.226227	0.117419	-0.033164	-0.0852	0.0534545	-0.015522	0.143448	-0.0421145	0.052369	0.0998067	0.071479	0.260139	0.207574	0.259518	0.354782	0.268184	0.394567	0.143816	0.394565	0.1363	0.364628	0.187143	-0.153323	0.28461	0.03695	-0.102657	0.202194	0.388305	-0.20943	0.469365	0.192497	-0.135651	0.0453205	-0.25227	-0.27437	-0.217784	0.240264	0.278371	0.207462	0.151615
	0.092178	0.210452	0.070894	0.006576	-0.029574	0.141442	-0.00344899	-0.068818	-0.0406595	0.072877	-0.0369575	0.048951	0.074228	-0.158057	0.01602	0.095414	0.276023	-0.063843	0.114359	0.151294	0.0746685	0.217425	0.105627	0.12859	0.13185	0.167573	0.0919955	-0.0656835	-0.02521	0.226153	0.236169	0.183445	0.360663	0.120426	0.146264	0.193676	0.331357	0.192742	0.343022	0.345127	0.114642	0.0521945	0.11842	0.115681	0.00729197	0.112264	0.00487351	0.00500903	-0.00244901
	-0.49001	0.095306	-0.301311	-0.271039	-0.053778	-0.305008	0.083507	-0.138281	-0.0651595	0.189268	0.169118	-0.110265	-0.098767	-0.0682245	0.146448	0.066137	0.0654115	0.056876	0.0278955	0.145172	0.157955	0.234783	0.250018	0.234334	0.324308	0.287281	0.221403	0.1539	0.191667	0.294395	0.353966	0.117799	0.146666	0.144731	0.183113	0.152122	0.280336	0.224918	0.400998	0.356355	0.142576	0.251027	-0.13478	-0.04382	0.000223994	0.119345	0.0613045	0.097032	0.000926003
	0.123236	0.309878	0.212868	0.256221	0.121783	0.462318	0.37378	0.220819	0.161678	-0.062447	0.355898	0.234812	0.063375	0.412382	0.112554	0.243804	-0.128399	0.419687	0.307913	0.148002	-0.0390515	0.00165749	0.237374	-0.0221685	0.221901	0.218406	0.29308	0.271271	-0.10193	0.266156	0.424717	0.185323	0.172535	0.313934	0.333026	0.323582	0.328103	0.15851	0.346312	0.240496	0.0603655	0.415388	-0.0303101	-0.04531	0.318942	0.0362565	-0.121946	0.158983	-0.119186
	0.00210598	-0.133429	0.044481	-0.386489	-0.247985	-0.113711	-0.234264	-0.1935	-0.174909	-0.220967	-0.0545995	-0.001295	0.046773	0.0769995	-0.102915	-0.247087	-0.101375	-0.196539	-0.0520155	-0.439263	0.252542	0.508965	0.548933	0.411304	0.548619	0.503878	0.0868285	0.362853	-0.50228	0.228566	0.16574	-0.160598	0.495912	0.214113	-0.181182	0.518301	0.732584	-0.298009	0.804187	0.333988	-0.101478	-0.2114	-0.12443	-0.10134	-0.274106	-0.0544435	-0.203532	-0.103473	-0.047457
	0.04354	0.192357	0.415573	0.469237	0.658826	0.135971	0.310682	0.259634	0.188646	0.667234	0.233948	0.205842	0.128589	0.0586385	0.05132	0.20769	-0.00258449	0.0710236	-0.0502595	0.268038	0.0771795	-0.108218	-0.117449	-0.0834325	0.057374	-0.035403	0.24433	0.0875495	0.570399	0.118506	0.0537159	0.0613725	-0.037589	-0.088309	0.4289	-0.264817	-0.157621	0.115876	-0.282325	-0.0023475	0.148358	0.0401255	0.31488	0.102559	0.30036	-0.103037	0.0676735	-0.076132	-0.172864
	-0.11757	0.055423	-0.032781	0.249719	0.194453	0.105994	0.076019	0.290387	0.0221395	0.266254	0.259683	0.102012	-0.00749699	-0.121704	0.227784	-0.575667	-0.558185	-0.562248	-0.339382	-0.369121	-0.555589	-0.90591	-0.875594	-0.619484	-0.841271	-0.755803	-0.780465	-0.729791	-0.86941	-0.673319	-0.57518	-0.383451	-0.614777	-0.41706	-0.601083	-0.718072	-0.935013	-0.370149	-0.987368	-0.53212	-0.525614	-0.925424	-0.57776	-0.56308	-0.473001	-0.456136	-0.131978	-0.13287	-0.048898
	0.419147	0.257531	0.439706	0.484381	0.413726	0.110432	0.324575	0.238628	0.151275	0.29414	0.0563225	-0.100455	0.275339	0.20886	0.337015	-0.180601	0.239457	0.257747	0.0328745	0.094691	0.0407505	0.0552055	0.055799	0.0476665	-0.211437	-0.223715	-0.127237	0.0446995	0.260741	-0.0465025	-0.16889	-0.20187	-0.419673	0.186425	-0.296493	0.234466	0.185325	-0.096464	-0.183641	-0.123156	0.404638	0.129532	0.475595	1.00661	0.467679	0.698617	0.184901	0.414637	0.0471722
	-0.015751	0.106202	0.349136	0.370205	0.477141	0.200732	0.299188	0.231691	0.0515175	0.657694	0.307198	0.276609	0.415735	0.185167	0.255767	0.417371	0.0285875	0.171494	0.322186	0.224245	0.0472665	0.322885	0.058134	0.313516	0.316033	0.186809	0.324235	0.349725	0.700795	0.199587	0.302541	0.236584	0.130441	0.088124	0.362603	0.161978	0.27061	0.312039	0.215186	0.2267	-0.121096	0.227091	0.0379899	0.224244	-0.036749	-0.207456	0.107558	0.014253	-0.195121
	0.129915	0.226503	0.261156	0.378663	0.268668	0.204211	0.015638	0.122058	0.0243485	0.377575	0.0369365	0.194442	0.015799	-0.100415	0.100463	-0.206407	-0.0598675	0.017092	0.0660659	0.265218	0.398252	0.484305	0.35474	0.356076	0.562758	0.591086	0.614579	0.436302	0.769355	0.419084	0.230952	0.298265	0.285538	0.153124	0.408567	0.150013	0.205759	0.528646	0.142666	0.145725	0.309151	0.155727	0.492167	0.23796	0.246748	0.11885	-0.135345	0.03592	-0.029142
	-0.04407	0.024513	-0.112856	0.955174	-0.128881	-0.100949	0.180188	0.346911	0.362833	0.065421	0.354179	0.269133	0.240038	0.669452	0.370779	-0.018017	-0.0287735	0.281929	0.207623	0.112108	-0.146834	-0.157779	-0.248532	-0.319745	-0.399508	-0.125616	-0.347149	-0.40372	0.02053	-0.233115	-0.03646	0.196989	-0.07292	-0.030456	0.0690755	0.0497455	-0.175524	-0.00968698	0.046097	-0.0454785	-0.0828165	0.685023	0.26744	0.77075	0.295015	0.586619	0.401744	0.630268	0.3284
	-0.6306	-0.574817	-0.697774	-1.00655	-0.683374	-0.431507	-0.697946	-0.690739	-0.555547	-0.413337	-0.574434	-0.641126	-0.675038	-0.400239	-0.626076	-0.149528	-0.0164985	-0.280948	0.0057835	0.313674	1.12306	0.96815	0.820831	0.986484	1.22216	1.06538	0.982499	0.454539	1.06643	0.679603	0.056011	0.172996	0.180816	-0.079051	0.48739	-0.141965	-0.101503	0.172571	-0.105423	0.122546	0.269732	0.420834	0.13151	0.09524	0.240459	-0.963681	-0.550277	-0.596214	-0.550614
	0.664051	0.282613	0.249698	0.588771	0.562088	0.396356	0.354137	0.234763	0.167981	0.665266	0.221711	0.598049	0.306845	0.00895849	0.332127	-0.244137	0.0267555	-0.102048	-0.0905805	0.380361	-0.626829	-0.478359	-1.08215	-0.715704	-1.05923	-0.911463	-1.1239	-1.14277	-0.39311	-1.02112	0.61855	0.0653625	0.391782	0.465375	0.324042	0.979024	0.908952	0.441208	0.616518	0.607472	-0.139733	0.166193	0.03525	0.281037	-0.133748	0.671712	-0.169075	0.236433	0.342584
	-0.03095	0.152246	0.165342	-0.384519	0.456814	0.308708	0.194603	0.000330005	0.254037	0.262581	0.410386	0.478598	0.677066	0.220015	0.275868	0.318343	0.330212	0.017252	0.0897094	-0.049375	0.156877	0.0666075	0.089591	0.111428	0.074707	0.120377	0.0643075	0.0148735	-0.07201	0.0617565	-0.10287	-0.0431225	0.108915	0.153734	-0.426192	0.258823	0.146139	-0.307579	0.053782	-0.163251	0.342158	0.0483815	0.1189	0.499336	0.248146	0.399153	0.312465	0.293876	0.342959
	0.364512	0.57165	0.592629	-0.092116	0.563449	0.693533	0.669058	0.335508	0.304238	0.460866	-0.102839	0.413447	0.025088	0.130489	-0.276403	0.130546	0.262595	-0.143726	0.151092	0.125837	0.620853	1.26645	1.0337	1.17362	1.23368	1.05272	0.87574	1.15465	0.226853	0.68477	-0.76667	-0.421281	-0.549787	-0.4136	-0.517452	-0.738542	-0.947903	-0.790509	-1.07433	-0.448669	-0.464703	-0.679124	-1.03127	-0.51302	-0.515761	-0.68496	-0.689914	-0.475264	-0.634528
	0.272294	0.258297	0.192996	0.626964	0.301589	0.258769	0.285899	0.293721	0.0885005	0.378192	0.126778	0.071922	0.096654	0.0556405	0.055531	-0.586897	-0.68039	-0.615223	-0.422027	-0.456523	-0.625809	-0.892409	-0.942354	-0.551647	-0.917161	-0.828063	-0.745055	-0.998491	-0.70042	-0.77352	-0.62422	-0.395891	-0.356213	-0.387681	-0.664373	-0.770513	-1.0142	-0.584889	-0.908368	-0.434433	-0.586803	-0.575033	-0.32189	-0.95597	-0.697161	0.727488	0.315971	0.369293	0.138869
	0.572998	0.270359	0.444009	0.028743	0.387846	0.124653	0.180738	0.0727925	0.170775	0.276698	0.161515	0.147368	0.442393	0.169632	0.300765	0.299886	0.468872	0.0723645	0.249911	0.098611	0.161797	0.467321	0.311945	0.262621	0.351548	0.342822	0.285697	0.158937	0.10273	0.301446	0.300395	0.238394	0.113122	0.320612	0.127561	0.414056	0.62347	0.06788	0.51052	0.358452	0.232276	-0.0885585	0.41093	0.391939	-0.011144	0.599	0.0786275	0.228814	0.206728
	0.253399	0.20001	-0.450119	1.64545	0.017509	-0.088235	0.576529	0.869131	0.700837	0.138324	0.00969951	-0.0332	0.104032	0.708542	0.00830701	-0.020075	-0.255711	0.356948	0.0990986	-0.068869	-0.386239	-0.647889	-0.624847	-0.200212	-0.815941	-0.691551	-0.676705	-0.5931	-0.34744	-0.88652	-0.67229	0.187866	-0.645217	-0.45517	-0.498252	-0.519265	-0.736523	-0.417419	-0.465651	-0.646629	0.228983	1.16282	0.695679	0.896875	0.726409	0.802755	0.598572	1.0884	0.416597
	0.36356	0.337318	0.407458	0.687447	0.717816	0.333632	0.502192	0.541992	0.23809	0.728863	0.182677	0.100927	0.093044	0.156765	0.146661	0.000571012	-0.0549525	0.010965	-0.0011145	0.460398	0.398555	0.0498995	-0.16502	-0.104819	-0.03172	0.046199	0.296296	0.178289	0.743743	0.189146	-0.106	-0.0316185	-0.469507	-0.308488	0.213439	-0.291579	-0.366431	0.07575	-0.322037	-0.328463	0.254826	0.0719435	0.476345	0.24578	0.569171	0.222025	0.188455	0.026365	0.0687772
	-0.17744	-0.231174	-0.094953	-0.079266	-0.078713	-0.149022	0.058402	-0.127589	-0.113352	0.064983	0.0934815	-0.217644	-0.157899	0.00623551	-0.062575	-0.111219	-0.0561135	-0.038451	-0.0837735	-0.066243	0.0409235	-0.107933	0.044301	0.00403649	0.166074	0.126849	-0.0371315	0.0148735	0.14875	0.0770925	-0.59191	-0.37839	-0.743637	-0.5155	-0.693243	-0.542509	-0.899113	-0.769979	-1.20207	-0.621179	-0.389589	-0.965483	-0.72675	-0.65283	-0.806351	0.156675	0.119115	0.223261	0.0506631
	-0.007081	-0.039157	-0.057548	0.701943	-0.044234	0.132233	0.109483	0.245531	0.167286	0.219996	0.215211	0.352171	0.078609	0.345371	0.118195	0.080994	0.0269705	0.290563	0.13538	0.102843	-0.19158	-0.0215935	-0.0829	-0.0136915	-0.089018	-0.093781	-0.19949	-0.163123	0.07601	-0.0968795	0.0311339	0.102048	-0.057498	0.154265	-0.0684305	0.123764	0.151016	0.055148	0.246796	0.155667	0.0604075	0.474124	0.23503	0.407348	0.266681	0.400134	0.204446	0.293536	0.184043
	0.061692	0.142202	0.568394	0.614637	0.701719	-0.154602	0.463285	0.359327	0.0125355	0.750585	0.131628	0.152472	0.192423	0.182552	0.250579	0.417713	0.227184	0.325237	0.227061	0.764901	0.310623	0.14071	0.084336	0.317475	0.114308	0.029482	0.538304	0.158919	0.450732	0.222135	0.300702	-0.0577796	0.073794	0.424443	0.196399	0.104311	0.215624	0.423618	0.112773	0.0251245	0.503895	0.351348	1.05209	0.736622	0.284153	0.449977	-0.0436825	0.252618	0.208923
	-0.06451	-0.04891	0.036353	-0.212723	-0.050693	-0.053574	-0.112607	-0.040686	-0.0445395	-0.066637	0.0182385	-0.166685	-0.028748	0.0903945	-0.032927	-0.012836	0.00905252	0.000282995	-0.112401	-0.178667	0.112485	-0.0442345	0.194811	0.156417	0.212481	0.228391	-0.0448385	0.229209	-0.0682	0.171887	-0.06543	-0.152669	0.157445	-0.124368	-0.0522025	0.141574	0.333617	-0.047087	0.294874	0.0721535	0.106392	-0.0428645	0.0480999	0.031816	-0.017962	-0.362938	0.0193445	0.029713	-0.107979
	-0.56811	-0.46583	-0.47417	-0.772569	-0.697204	-0.770791	-0.592599	-0.525199	-0.619731	-0.798457	-0.430831	-0.311152	-0.657102	-0.478717	-0.504367	-0.445177	-0.491706	-0.48015	-0.455665	-0.504563	-0.355259	-0.609879	-0.949494	-0.795093	-0.801401	-0.883623	-0.485166	-0.78472	-0.83749	-0.612158	-0.56172	-0.66885	-0.655967	-0.41794	-0.486402	-0.557305	-1.07021	-0.684959	-1.02313	-0.728869	-0.454453	-0.864223	-0.58262	-0.78345	-0.516521	-0.641258	-0.57666	-0.595784	-0.423577
	0.070236	0.271025	0.368448	0.343627	0.586118	0.222867	0.393555	0.356999	0.111141	0.623047	0.303405	0.170858	0.290363	0.198431	0.172679	0.195042	0.160293	0.166077	0.203143	0.260428	0.166086	-0.103435	0.034293	-0.0145075	0.032327	0.046828	0.212756	0.0998595	0.266896	0.14661	0.000889957	0.106817	0.061567	0.062418	0.116181	0.127493	0.046163	0.111154	-0.065433	0.114075	0.300598	0.173191	0.27574	0.237314	0.245103	0.385631	0.133427	0.285411	0.117405
	-0.53247	-0.411084	-0.557669	-0.731259	-0.591864	-0.710581	-0.724779	-0.452534	-0.763171	-0.592517	-0.450072	-0.727553	-0.477744	-0.538857	-0.516529	-0.033572	-0.00227249	-0.028174	-0.0795025	0.166871	0.154002	0.169945	0.1008	0.132318	0.089206	0.217135	0.149673	-0.0050465	0.238329	0.331827	0.06407	0.0757105	0.202541	0.299348	-0.100318	0.326641	0.414023	0.17309	0.484625	0.240094	0.246643	0.125897	0.62274	0.604491	0.104629	-0.886291	-0.792103	-0.646994	-0.613229
	0.047652	0.059752	0.039105	0.081	0.098638	0.090722	0.117247	0.0500113	0.0714565	0.23507	0.230665	0.096207	0.089519	0.176012	0.194502	0.147303	0.205421	0.114553	0.252623	0.097279	0.156579	0.152864	0.27341	0.106467	0.439788	0.294898	0.0547635	0.0342455	0.07179	0.187509	0.445702	0.362788	0.273324	0.281284	0.222038	0.385697	0.394812	0.245344	0.45572	0.307768	0.0870595	-0.00214151	-0.07088	-0.00737703	0.019711	-0.130034	0.00628051	0.01656	-0.011649
	0.094607	0.066926	0.246778	0.373556	0.298095	0.050786	0.00753	0.123716	0.0216205	0.237064	0.15465	0.216182	0.071099	0.125091	0.150129	0.132862	0.0656565	0.0921322	-0.0209095	0.281024	0.0582895	0.0652535	-0.00667399	0.0985435	-0.058211	0.153256	-0.0491965	0.0310345	0.325908	0.0780925	-0.14494	-0.238351	-0.173117	-0.107074	-0.416272	-0.321979	-0.437739	0.092836	-0.35081	-0.0348975	0.154883	0.0388535	0.19008	0.06478	-0.039097	0.0766815	0.0253875	0.049181	0.131702
	1.05373	0.62729	0.926753	0.93709	1.05225	0.553429	0.698378	0.745154	0.462141	0.969438	0.107676	0.096499	0.432577	0.25795	-0.208397	-0.019998	-0.367879	-0.236627	-0.0758575	0.163133	0.206302	0.0778295	0.162499	-0.0959465	-0.125851	0.100655	0.234857	0.0402115	0.40216	0.109976	0.00134999	-0.211636	-0.306511	-0.093205	-0.0787915	-0.0357405	-0.163943	-0.193452	-0.242936	-0.322663	0.325757	-0.0294045	0.943428	0.180008	0.513611	0.467063	-0.0325485	0.17856	0.143034
	-0.5232	-0.680195	-0.293139	-0.846069	-0.587854	-0.714831	-0.664238	-0.576944	-0.377478	-0.501197	-0.544012	-0.442369	-0.470261	-0.436258	-0.458563	-0.793077	-0.650838	-0.69923	-0.588006	-0.699353	-0.73433	-0.586759	-0.761584	-0.932144	-0.844941	-0.945033	-0.830055	-0.81106	-0.42708	-0.75798	-0.42277	-0.64409	-0.662817	-0.43893	-0.472843	-0.598076	-0.856743	-0.480219	-0.724507	-0.830289	-0.477733	-0.972054	-0.79055	-0.72437	-0.432671	0.225983	-0.0241205	0.081946	0.0780948
	0.748087	0.365016	0.416522	0.394394	0.148647	0.179455	0.322361	0.376966	-0.253982	0.212499	-0.294102	0.139458	-0.064809	-0.0447905	-0.116492	-0.149556	-0.0119505	-0.311759	-0.290293	-0.441023	0.46023	0.460806	0.729651	0.32817	0.322423	0.551084	0.456487	0.41677	0.466254	0.105657	0.40461	0.226682	0.365986	0.319156	-0.117601	0.480525	0.876291	0.471826	0.981736	0.277161	0.0957675	0.0731425	0.45597	0.532714	0.103857	0.68959	0.126144	0.283804	0.248925
	-0.07239	-0.075689	0.115208	-0.014041	-0.076062	0.024702	-0.064826	-0.30041	-0.0787835	0.208958	0.0777025	-0.256478	-0.327117	-0.277863	-0.015449	-0.185697	-0.0838445	-0.137191	-0.0696605	0.050623	0.0969075	0.0808545	0.029068	-0.163082	0.00590301	-0.039825	0.324235	0.0633085	0.334982	0.0843095	-0.0342501	0.0611135	-0.272627	-0.049205	0.261888	-0.00548749	-0.099235	0.348733	-0.016573	0.16469	-0.0103395	-0.176151	0.0950699	-0.04641	-0.012546	-0.142162	0.00396949	0.039713	-0.016543
	-0.03045	-0.091914	-0.206221	-0.400289	-0.582674	-0.345575	-0.308639	-0.34702	-0.311149	-0.316137	-0.348055	-0.300809	-0.548367	-0.203952	-0.260787	0.052179	-0.0579415	-0.100849	0.141524	0.40614	0.00572848	0.581699	0.290132	0.333663	0.222329	0.225957	0.0231265	0.145053	-0.2095	0.0033595	0.434753	-0.0588005	0.451539	0.105607	0.376258	0.345091	0.168462	0.107374	0.511131	0.650365	-0.187433	0.132529	-0.65034	-0.68759	-0.093521	0.0786785	0.0757855	-0.220901	0.0521457
	-0.69532	-0.361665	-0.575004	-0.623979	-0.782454	-0.676171	-0.492865	-0.574685	-0.497424	-0.704807	-0.471283	-0.553235	-0.632449	-0.426599	-0.549178	0.492734	0.412215	0.36162	0.592219	0.934458	0.647895	0.736413	1.23448	1.35279	1.29098	0.660474	1.43873	1.33027	1.36431	0.757908	0.972695	1.17051	1.55383	1.00318	1.49562	0.577073	0.444789	0.907039	0.359671	1.09263	0.253215	0.110032	-0.11237	-0.1074	0.100807	-0.894461	0.0848215	0.089225	0.0350265
	-0.28323	0.059411	0.044764	-0.334019	-0.405845	-0.054508	-0.108513	-0.137711	-0.0909765	-0.235977	0.0424725	-0.203014	-0.163955	-0.0966215	-0.061515	0.13783	0.00850651	0.014962	0.105474	-0.147556	0.491832	0.168256	0.473271	0.298478	0.367048	0.402304	0.42157	0.51758	0.17861	0.323448	0.235799	0.0963235	0.412208	0.271486	0.122012	0.448139	0.613276	0.087773	0.597889	0.213982	0.0989105	0.152971	0.22023	0.291786	0.276305	0.313172	-0.0367805	0.167406	0.029963
	0.190796	0.060917	-0.16457	-0.403309	-1.10417	0.148952	-0.202197	0.154795	-0.516397	-0.975087	-1.78015	0.833042	-1.50771	-0.300185	-2.00129	1.36937	0.527206	0.0959867	0.637851	-0.454933	-0.102095	-0.210685	-0.054212	-0.129345	0.145861	-0.389644	0.791689	-0.405733	0.962184	0.408333	1.87824	1.23842	1.72365	1.85981	-0.302392	1.56202	0.479256	2.49637	0.00101802	0.733748	-0.720433	-0.517254	-0.83234	-1.32172	-0.692431	-0.7801	-0.562517	-1.0249	-0.546593
	-0.1657	-0.118639	-0.568994	0.662818	0.208192	-0.288464	0.153286	0.676866	0.0381015	0.182669	-0.568592	-0.690558	-0.290299	0.31925	-0.378909	-0.685817	-0.75176	0.445846	0.116803	-0.280199	-0.656429	-1.13948	-1.01391	-0.722393	-1.08727	-1.03645	-1.14778	-0.996391	-0.7674	-1.21974	-0.39406	-0.164084	-0.420905	-0.308542	-0.658183	-0.396674	-0.474402	-0.480889	-0.329477	-0.359172	0.180881	1.28398	1.1215	1.35322	0.62012	0.658772	0.607183	0.57194	0.201641
	-0.10636	-0.211365	-0.08655	0.194131	-0.256531	-0.238974	-0.127813	0.0777404	0.142708	-0.049967	0.00707151	-0.096011	-0.178399	0.215764	0.072044	-0.068862	-0.0711715	0.100692	0.0935269	-0.013688	0.000222504	-0.151866	-0.070311	-0.0750355	-0.15017	-0.110066	-0.132335	-0.148444	-0.13294	-0.155656	-0.05564	0.202989	-0.031199	0.052361	0.0304075	-0.00597949	-0.037798	0.152809	0.17342	-0.0718425	0.228499	0.483867	0.14437	0.437078	0.278507	0.195665	0.12889	0.235938	0.209196
	-0.64195	-0.482092	-0.615184	-0.646989	-0.689064	-0.481957	-0.387913	-0.500494	-0.436804	-0.862027	-0.50825	-0.531671	-0.541228	-0.384518	-0.463487	-0.628147	-0.544279	-0.684735	-0.555356	-0.545733	-0.549159	-0.82767	-0.749604	-0.794483	-0.816951	-1.12843	-0.626885	-0.817411	-0.79436	-0.94803	-0.70089	-0.398061	-0.666707	-0.436	-0.666123	-0.453604	-0.557164	-0.590929	-0.937508	-0.611429	-0.593343	-0.525244	-0.77218	-0.72786	-0.427361	-0.265873	0.0864975	-0.207233	0.126386
	-0.15396	-0.287351	-0.029436	-0.225486	-0.036401	-0.096448	-0.121696	-0.098905	-0.192779	0.184586	0.223612	0.061606	0.06606	0.149763	-0.077362	-0.028567	-0.0089995	-0.036838	-0.0188795	0.00995898	0.471135	0.507393	0.413219	0.534054	0.472316	0.483775	0.259677	0.292084	0.22322	0.345253	0.216087	0.216817	0.432938	0.093264	0.0340435	0.405442	0.51926	-0.228768	0.309558	0.2628	-0.197262	-0.211813	-0.31893	-0.18942	-0.118646	-0.0794235	-0.0150195	-0.069454	0.0918924
	-0.00983199	-0.005235	-0.02729	0.308959	-0.073395	-0.120765	0.152087	0.185081	0.149429	0.026177	0.0946385	0.05192	-0.284195	0.0523295	0.191806	0.105452	-0.0844655	0.292151	0.162473	0.198096	0.0353335	-0.0868035	-0.147187	0.159591	-0.07748	0.00382802	-0.133599	0.213332	-0.12179	-0.146115	-0.19026	0.0762925	-0.110584	-0.06037	0.110207	-0.0715965	-0.026633	0.040208	0.090512	0.0500885	0.133132	0.567603	0.0904899	0.389896	0.317665	0.596556	0.449253	0.58948	0.373478
	0.0825	0.20746	0.379902	0.090436	-0.653084	-0.00959802	-0.047203	0.0773684	-0.331245	-0.882227	-1.01155	0.00410199	-0.610739	-0.264012	-0.667557	0.095486	0.144628	0.00703701	-0.154164	-0.434433	-0.242621	-0.41801	-0.421671	-0.439397	-0.263306	-0.643379	0.718976	-0.521661	1.60931	-0.294167	1.24581	0.919266	1.34195	0.886166	2.47294	0.552886	0.273232	1.34814	0.051315	1.17703	-0.695053	-0.769964	-0.38081	-1.56812	-0.698711	-0.309677	-0.0862855	-0.431453	0.125704
	-0.41605	-0.318507	-0.309836	0.454536	0.31611	0.039187	0.286893	0.365068	0.16845	0.050837	0.457688	0.396788	0.216062	0.654972	0.412651	0.284944	0.191187	0.42597	0.243789	0.262177	-0.319345	-0.230339	-0.453565	-0.130314	-0.464198	-0.241336	-0.383777	-0.344375	-0.29632	-0.303834	-0.23076	0.0932685	-0.011541	-0.101262	0.281007	-0.377481	-0.380784	-0.056999	-0.360322	-0.149136	-0.0134655	0.669513	0.32782	0.419647	0.400087	0.0669015	0.51344	0.652292	0.256237
	0.010217	0.387855	0.263219	0.426656	0.66619	0.023108	0.288312	0.425706	-0.444723	0.04385	0.18558	0.029495	0.568311	0.0957655	0.340742	0.296377	-0.167035	0.229427	-0.210577	0.600639	-0.0706615	-0.192724	-0.43193	-0.235919	-0.585011	-0.772043	-0.295656	-0.325657	-0.16791	-0.530971	-0.28938	-0.302911	-0.445559	-0.238394	-0.269633	-0.720972	-0.908703	-0.539759	-0.922048	-0.74957	0.595894	-0.106164	-0.17333	-0.18913	0.459222	-1.16752	0.270472	-0.448455	0.0362318
	-0.26875	-0.443701	-0.270338	-0.291109	-0.271082	-0.344761	-0.379244	-0.326891	-0.236262	-0.397277	0.180704	-0.020124	-0.05006	0.0895375	-0.00615099	0.301225	0.373309	0.214009	0.22844	-0.182389	-0.171073	-0.191406	-0.119599	-0.110583	-0.018766	-0.030654	-0.142929	-0.175019	-0.42892	0.0036045	-0.02822	-0.00543052	0.11409	0.056367	0.0682445	-0.0688315	0.10822	-0.012733	0.181056	-0.0211385	0.0997045	0.0610435	0.12027	0.199463	0.128684	0.100189	0.201583	0.251272	0.0931848
	-0.53434	-0.383685	-0.781584	-0.806059	-0.525204	-0.678621	-0.803087	-0.681992	-0.487765	-0.832407	-0.449131	-0.481787	-0.430231	-0.680257	-0.370199	-0.206137	-0.138298	-0.535204	-0.43273	-0.39061	0.190697	-0.0994395	0.056843	-0.0988295	0.172791	-0.2353	0.113957	-0.0420525	0.34948	0.0891355	-0.21053	-0.155726	-0.407901	-0.198303	-0.0240845	-0.33317	-0.415298	0.498626	-0.368975	0.00722447	0.139725	0.371725	0.42557	-0.23226	-0.164584	0.0815635	-0.0205265	0.151974	-0.270417
	-0.014916	0.086971	-0.003326	0.354664	0.083582	0.041736	0.082084	0.0670484	0.0878215	0.159769	0.100174	0.079224	0.084999	0.164131	0.215297	0.073681	0.226699	0.140354	0.0904222	0.084538	-0.148116	-0.10827	-0.089392	-0.0351845	-0.150814	-0.00367999	0.0281145	-0.144539	0.14174	-0.0351435	0.128568	0.183683	-0.156171	0.103347	0.0974885	-0.0284975	-0.082738	0.265368	-0.149582	-0.0536705	0.244121	0.237132	0.15139	0.38632	0.094436	0.265245	0.182353	0.268918	0.0938231
	1.17474	0.78304	0.883579	0.00630903	-0.923564	0.933094	0.442029	0.700248	0.670498	-1.14837	-1.51501	0.905677	-0.473967	0.230669	-1.54081	0.505359	0.747236	0.0728266	0.16593	-0.09644	0.141008	0.792841	0.526385	0.513033	0.493761	0.62249	0.439908	0.408913	-0.14224	0.506306	0.118615	0.172582	0.462536	0.208724	0.00523451	0.224986	0.428762	-0.084141	0.322425	0.496283	0.193134	0.250268	0.10122	0.25441	0.044255	0.528977	0.699612	0.417492	0.815915
	-0.03663	0.234978	0.112904	-0.265809	-0.225159	0.134677	0.029598	-0.072231	0.102404	0.016409	-0.135777	-0.283285	-0.641203	-0.387641	-0.223348	-0.296917	-0.403179	-0.156126	-0.0983365	-0.070207	-0.0198675	-0.119895	0.128831	0.0506615	0.127704	0.141269	0.17426	-0.0068175	-0.0543	0.0693375	0.20778	-0.173127	-0.036515	-0.128766	-0.151859	0.0945795	0.263947	-0.045441	0.148222	0.149661	0.0846125	0.28679	-0.0167801	0.00526297	0.139758	-0.0226575	-0.00481948	-0.019155	0.0471876
	-0.07476	-0.155558	-0.035454	0.128178	-0.535014	-0.247786	-0.09072	-0.198014	-0.21626	-0.337627	-0.212489	-0.296771	-0.173369	0.124391	-0.205238	0.255949	0.239721	0.201104	0.214178	0.034384	0.405356	0.398606	0.416449	0.325223	0.437355	0.439472	0.268867	0.306711	0.14347	0.263663	-0.02127	-0.0200065	0.347377	0.083234	-0.0534785	0.0550185	0.15889	0.097443	0.303787	0.0770405	0.179918	0.158627	0.491683	0.313502	0.269103	0.796595	0.414096	0.413637	0.803718
	-0.57564	-0.587798	-0.696264	-0.799869	-0.728134	-0.530311	-0.859457	-0.660244	-0.501024	-0.616487	-0.398458	-0.403091	-0.520963	-0.353987	-0.412791	-0.094105	-0.279937	0.213311	0.104694	0.554307	0.387545	0.548635	0.972512	0.808583	1.0516	0.777517	0.632421	0.784669	0.00676	0.697955	0.230679	0.140408	1.12812	-0.100416	0.469131	0.557335	1.00476	0.437596	1.148	0.980538	0.00568652	0.487705	-0.23329	-0.17083	-0.042881	-0.97683	-0.623626	-0.559604	-0.637538
	-0.00456503	0.11586	-0.300159	1.04895	-0.00258501	-0.028721	0.26933	0.155923	0.184701	0.230486	-0.0274685	-0.087958	-0.01193	0.203544	-0.163032	0.126669	-0.584486	0.505824	0.0737091	0.058009	-0.495179	-1.4374	-1.36034	-0.542286	-2.07077	-1.79688	-1.23188	-1.0465	-1.15237	-1.58846	-1.06154	-0.187106	-1.14543	-0.5432	-0.554343	-0.663226	-1.15332	-1.15958	-0.793948	-1.34674	0.105439	1.2266	0.800301	0.862646	0.792507	0.641335	0.398309	0.842982	0.26206
	0.182512	0.327073	-0.994814	1.09291	0.619729	0.134057	1.16725	1.16449	0.95928	0.851637	-0.43645	-0.456395	-0.025887	0.807271	-0.424512	-0.054268	-0.250562	0.953709	0.545096	0.454324	-0.51885	-1.06389	-1.02109	-0.216847	-1.53045	-1.41988	-1.13229	-0.90666	-1.02007	-1.44089	-0.5608	-0.25111	-0.455947	-0.41527	-0.411663	-0.479164	-0.873743	-1.06076	-0.72378	-0.578329	0.499362	1.88349	1.56734	1.47415	1.3718	1.88674	1.05978	1.46061	0.896487
	0.324654	0.206748	0.388085	0.779519	0.033484	0.324136	0.312496	0.404985	0.243376	0.249578	-0.0263095	0.323864	0.00830101	0.250551	-0.094779	0.00788498	0.259554	0.164155	0.100349	-0.089596	0.389634	0.111782	0.404264	0.249566	0.227135	0.319482	0.327784	0.285912	0.304231	0.284544	-0.56257	-0.400281	-0.685907	-0.56228	-0.774543	-0.750012	-0.741483	-0.594029	-0.925748	-0.509269	-0.495373	-0.639143	-0.59665	-0.91692	-0.670661	-0.879981	-0.608086	-0.662224	-0.396908
	0.180126	-0.068241	0.130062	-0.261509	0.035878	0.03341	-0.077633	-0.040976	0.0358755	-0.033357	0.00914352	-0.103923	0.239756	0.0672915	-0.125344	0.196239	0.0932415	-0.108984	0.0466615	-0.083058	0.408109	0.471832	0.481684	0.431324	0.250941	0.253505	0.0798175	0.135008	-0.19756	0.141852	-0.0112501	0.0540665	-0.058871	0.195917	-0.0680805	-0.0264605	-0.126792	-0.051354	-0.107916	-0.148105	0.37488	0.0698835	-0.0409201	-0.08175	0.121219	-0.0545005	0.109434	0.071483	-0.016126
	0.330238	0.188852	0.300748	-0.087345	-0.058982	0.391147	0.124444	0.196498	0.294403	-0.244607	0.246817	0.531831	0.347897	0.327626	0.148576	0.697787	0.82629	0.618886	0.631092	0.225225	0.429574	0.27819	0.447984	0.428038	0.610002	0.540606	0.325357	0.427858	0.308242	0.354303	0.0852979	0.34841	0.692375	0.356333	-0.0330025	0.371305	0.40075	0.127291	0.606491	0.476043	0.379234	0.0906895	-0.22099	0.124295	0.113155	-0.0126455	0.156447	0.059886	0.117157
	0.280525	0.106063	0.489545	0.519616	0.552664	0.208148	0.210837	0.400115	0.143362	0.178447	0.127696	0.32178	0.410619	0.256175	0.201867	0.221644	0.103912	0.162492	0.207064	0.373005	0.252616	0.0433395	-0.044834	-0.0291825	0.057796	-0.077066	0.115584	0.00938551	0.254804	0.00232551	-0.01392	0.0742435	-0.130525	0.176385	0.0424335	-0.108347	-0.210116	0.115443	-0.2424	-0.257702	0.338278	0.133657	0.44614	0.115603	0.277897	-0.0431035	0.166782	-0.086175	0.137142
	-0.41916	-0.436235	-0.653464	-0.855369	-0.730344	-0.713171	-0.46314	-0.553584	-0.438383	-0.528787	-0.518687	-0.493688	-0.346886	-0.320842	-0.255398	-0.046672	-0.151679	-0.230685	-0.0761635	-0.127142	-0.166273	0.113005	0.144657	0.0635925	-0.160251	-0.084654	-0.297202	-0.0555565	-0.15511	-0.141577	-0.65045	-0.622181	-0.724647	-0.79377	-0.491652	-0.630089	-0.784863	-0.666419	-0.69502	-0.492669	-0.31624	-0.701613	-0.52429	-0.78191	-0.696611	-0.811401	-0.621611	-0.721754	-0.606017
	-0.61686	-0.505677	-0.673454	-0.948559	-0.591144	-0.811841	-0.611796	-0.498329	-0.67067	-0.578817	-0.51436	-0.545758	-0.376074	-0.585717	-0.522306	0.505645	0.921095	0.0756882	0.236683	0.194324	0.492512	0.853809	0.552461	1.11324	0.869782	0.99355	0.577656	0.687819	0.352326	0.733976	-0.43656	-0.441951	-0.498987	-0.41229	-0.726263	-0.680572	-1.13432	-0.545669	-0.867508	-0.637219	-0.629954	-0.470833	-0.49808	-0.58259	-0.527551	-1.10977	-0.654459	-0.591924	-0.609329
	0.164633	-0.117523	0.253201	0.20455	0.255192	-0.275616	-0.08862	0.164214	-0.0925995	-0.136067	-0.661129	-0.765885	-0.336466	-0.296218	-0.319058	1.15817	0.654324	1.03295	0.725785	1.30929	0.141755	0.0553445	0.143987	0.403584	0.415677	0.175223	0.341478	0.234146	0.736232	0.221538	-0.64299	-0.423041	-0.750587	-0.325452	-0.687003	-0.545617	-0.515295	-0.296857	-0.562034	-0.572049	0.486347	0.239994	0.831392	0.721945	0.380875	-0.622115	0.206427	0.207985	-0.032605
	0.28516	0.811652	0.665931	1.03404	0.675029	0.479428	0.49999	0.340973	0.194372	0.800228	0.517396	0.304444	0.136184	0.148499	0.292943	0.277404	-0.0017955	0.154583	0.113151	0.498383	0.249027	-0.0765815	-0.139045	-0.0732315	-0.117394	-0.408051	0.412959	-0.106262	0.413399	-0.0597375	0.177098	0.380928	-0.210908	-0.057429	0.233097	-0.190367	-0.40006	0.326276	-0.450846	-0.274502	0.36698	0.189319	0.42186	0.128169	0.45201	-0.0565185	0.0612875	-0.19236	0.276516
	-0.68498	-0.286758	-0.601054	-0.733999	0.04403	-0.327306	-0.929367	-0.785094	-0.606311	-0.198207	0.57123	0.406518	0.37275	-0.0758755	1.92318	-0.292967	0.193542	0.390575	-0.0122225	1.39501	-0.60346	-0.0800315	-0.370775	-0.418589	-0.282598	-0.349102	-0.413765	-0.267524	-0.20827	-0.464877	0.517889	0.0574405	0.039387	0.089092	0.346842	-0.112093	-0.268743	0.212412	-0.238965	0.114935	-0.689304	-0.294474	-0.58266	-0.556	-0.649441	-1.31032	-1.03267	-1.33628	-0.818916
	-0.94828	-0.675285	-1.1515	-0.785399	-1.31486	-1.12746	-0.996077	-1.11635	-1.10558	-0.446597	-0.184839	-0.077839	-0.028952	-0.0137195	-0.460958	-0.149725	0.0725855	-0.064486	-0.0904775	-0.235023	-0.365111	-0.184753	-0.233628	-0.278144	-0.281675	-0.337325	-0.448306	-0.464463	-0.23548	-0.429857	-0.08531	0.446925	-0.069598	-0.018631	-0.239623	-0.0723605	-0.012896	0.213706	0.091901	-0.0213695	0.158036	0.0383435	-0.0351101	0.053685	-0.202375	-0.217008	0.0668745	-0.00502601	0.015635
	0.038113	0.515087	0.253462	0.014027	0.219905	0.550289	0.386949	0.204151	0.251712	0.293907	0.23513	0.269853	-0.013791	-0.0137835	0.06847	0.045382	0.0609605	-0.109421	-0.0310495	-0.039704	0.268714	0.270162	0.360655	0.270667	0.328261	0.461857	0.478567	0.49934	0.549003	0.495521	-0.595	-0.482471	-0.882827	-0.360149	-0.663953	-0.462254	-0.960813	-0.692759	-1.01647	-0.580199	-0.341685	-0.496784	-0.80392	-0.8159	-0.449791	0.490413	0.0393995	0.265302	0.120862
	0.375992	0.710754	0.67962	1.22594	0.936258	0.814985	0.834134	0.563614	0.437706	1.04429	0.603329	0.532912	0.496751	0.754669	0.25	-0.741037	-0.406577	-0.645054	-0.47856	-0.574193	-0.48538	-0.678079	-0.731758	-0.491746	-0.903731	-0.750033	-0.830095	-0.61548	-0.67474	-0.932909	-0.63333	-0.39391	-0.734447	-0.65433	-0.658823	-0.674502	-0.812873	-0.753089	-0.960578	-0.733449	-0.584723	-0.834973	-0.57835	-0.81406	-0.511161	-0.0074885	-0.0484895	0.03728	0.172284
	-0.55131	-0.684275	-0.612784	-0.615579	-0.525304	-0.34569	-0.493014	-0.551139	-0.511236	-0.380947	-0.582958	-0.517956	-0.511311	-0.540077	-0.504429	-0.620697	-0.655511	-0.441726	-0.567734	-0.530223	-0.746389	-0.640229	-1.00695	-0.796063	-0.684531	-0.943653	-0.724505	-0.65602	-0.80001	-0.74264	-0.48741	-0.458481	-0.768557	-0.360333	-0.567293	-0.641294	-0.799803	-0.693979	-1.19389	-0.781669	-0.586874	-0.753124	-0.92286	-0.85959	-0.810441	0.282219	0.139169	0.167239	0.0852639
	0.379609	0.391564	-0.056332	0.233231	0.571315	0.940829	0.769783	0.432121	0.141292	0.349899	0.926323	0.37056	0.345545	0.535934	0.615492	0.038454	-0.197847	0.148224	0.259786	0.54665	0.585711	0.637784	1.00978	0.860918	0.768433	0.968609	1.09217	0.878954	0.731476	0.587928	1.2551	0.99383	0.85783	0.845805	1.86383	0.541324	0.550313	0.272059	0.394921	0.808333	-0.0841115	0.226297	-0.13513	0.025958	0.282108	1.81374	-0.109326	0.394616	0.895721
	-0.20626	0.004954	-0.419099	-0.251959	0.186651	0.252853	0.231057	0.197731	0.00354852	-0.247387	0.529608	-0.059133	-0.26494	0.306696	0.078927	-0.085193	-0.229351	0.0747504	0.0174085	0.102802	-0.315768	-0.526279	-0.206122	-0.333067	-0.485443	0.037676	0.306597	-0.159291	-0.00165999	-0.289968	0.285112	0.182407	-0.136566	0.187252	0.927019	-0.422927	-0.597311	0.352904	-0.453537	-0.180523	-0.0507625	-0.195573	-0.35171	0.041601	0.040662	-0.390251	0.183796	-0.114092	-0.00896899
	-0.009918	0.084681	0.393924	0.591571	0.329463	0.445619	0.217018	0.151548	-0.0625895	0.489657	0.30843	0.258746	0.426903	0.293546	0.063152	0.012648	-0.133309	0.11696	0.0738778	0.227201	0.0299845	-0.0363765	0.047888	-0.158135	-0.190147	0.15572	-0.244445	-0.139572	-0.2791	0.00855851	-0.27394	-0.244041	-0.098585	-0.152637	-0.266113	-0.385406	-0.014422	-0.536599	-0.049346	-0.196158	0.357948	-0.199473	0.13111	0.251499	0.110748	0.413382	0.269373	0.364255	0.215076
	-0.19132	-0.180086	-0.088351	-0.399449	-0.319644	-0.254144	-0.551992	-0.450114	-0.269381	-0.069737	-0.177818	-0.129822	-0.114565	-0.251152	-0.102448	-0.006881	0.0570065	-0.185739	0.0266125	-0.219493	-0.52989	-0.29405	-0.338963	-0.384498	-0.323198	-0.260501	-0.318947	-0.649771	-0.18785	-0.295994	0.36746	0.172974	0.281891	0.218147	0.218716	0.230229	0.146155	0.162703	0.194963	0.455318	0.167066	-0.0373385	-0.000760019	0.017765	-0.000651002	-0.0521025	-0.0193945	-0.061002	0.0417201
	-0.43991	-0.570507	-0.671544	-0.695919	-0.676734	-0.845131	-0.624099	-0.525413	-0.62855	-0.744997	-0.368207	-0.583744	-0.495173	-0.462068	-0.442238	-0.683967	-0.596761	-0.630716	-0.421186	-0.565663	-0.628949	-0.662889	-0.803294	-0.709914	-0.965471	-0.954583	-0.776075	-0.855791	-0.63225	-0.450613	0.168278	0.587641	0.400247	0.17952	0.681836	0.330546	0.160943	1.2396	0.865097	0.210754	-0.0162445	-0.00361851	-0.05613	-0.026175	-0.074788	0.234368	0.108206	0.188039	0.0926947
	-1.4998	0.294277	-2.12593	1.80212	-0.230996	-0.634561	0.291145	0.447516	0.0107155	-0.235877	-1.19596	-0.735665	-0.021141	0.769682	0.103267	-0.299787	-0.348658	0.158985	-0.559975	-0.107455	0.209307	-1.13088	-0.297235	1.10557	-3.09831	-2.03486	-0.664215	-1.00918	-0.46216	-1.93088	-1.24623	1.00597	-1.19074	0.528058	0.314692	-0.468997	-2.06943	-1.16042	-1.14792	-2.74544	-0.407823	0.881163	0.2837	0.595973	0.550199	0.65549	0.23561	0.556735	-0.178768
	0.325654	0.238896	0.580171	-0.487849	-0.124427	0.421019	0.101355	-0.041186	0.307443	-0.222137	0.592879	0.624092	0.3548	0.169726	0.249603	0.253141	0.251549	-0.041782	0.422789	0.337006	0.146143	0.701805	0.463809	0.60739	0.653464	0.599349	0.490087	0.282232	-0.27322	0.365418	0.671493	0.119404	0.760578	0.52185	0.659755	0.555359	0.648075	0.013342	0.431526	0.670758	-0.289523	0.0846475	-0.10153	-0.39238	0.119671	-0.88842	-0.214516	-0.432043	-0.256784
	0.040248	-0.018239	-0.036633	0.249862	0.000392005	0.022537	0.157872	0.12386	0.103675	0.158358	0.0963535	0.032911	-0.00524399	0.117404	0.220815	0.035659	0.0483745	0.0860563	-0.0227775	0.1066	-0.357396	-0.26763	-0.350558	-0.130418	-0.464253	-0.418823	-0.269241	-0.283029	0.0604	-0.392994	-0.1497	0.00169146	-0.307288	-0.083081	-0.0649395	-0.300299	-0.394884	0.218528	-0.350921	-0.179634	0.0811705	0.239773	0.18867	0.250931	0.143093	0.331814	0.0401805	0.127826	0.18474
	0.131476	0.102585	0.224688	0.281519	0.37245	0.149169	0.178689	0.107106	-0.0840085	0.468796	0.186529	0.408614	0.379918	0.356088	0.180843	0.282338	0.3805	0.04144	0.0577615	-0.135211	0.174942	0.221573	0.282928	-0.00412449	0.221901	0.264906	0.184489	0.161767	-0.0391001	0.0787175	0.0930049	-0.0428945	0.233397	0.101185	-0.382693	0.0259665	0.259676	0.02396	0.157009	0.187952	0.114622	-0.100161	0.2698	0.211688	0.002397	0.112264	-0.0857855	0.339821	0.12399
	-0.47224	0.264551	-0.359191	-0.318129	-0.030662	-0.131006	-0.053101	-0.088483	-0.161901	-0.166257	-0.0529375	-0.459138	-0.510403	-0.262435	0.079751	-0.834437	-0.7602	-0.415742	-0.126958	0.314717	-0.28818	-0.22713	0.221593	0.0743075	0.323717	0.610678	0.918997	0.0934895	0.303733	0.268364	0.442069	0.268925	-0.064203	-0.00567099	0.480203	0.00712951	-0.142488	0.593879	-0.117668	0.0816365	-0.164474	0.303283	-0.28141	-0.23664	-0.258275	0.255305	0.0135015	0.119188	0.210018
	0.307081	0.625958	0.623562	0.897091	1.01813	0.459075	0.632666	0.771424	0.199124	1.10243	0.103428	-0.520355	-0.187264	-0.172308	0.056734	-0.071473	-0.11952	-0.111415	-0.170913	0.094327	1.21993	0.30033	0.661473	0.273759	-0.189759	0.335177	0.227707	1.09345	0.935485	0.878835	0.217663	0.241738	0.03105	0.00222	-0.442653	-0.0822105	0.074657	0.01594	-0.067913	0.0166105	0.519999	0.419519	1.11823	0.32988	1.05871	0.4387	0.112291	0.16887	0.289922
	-0.0602899	-0.022371	0.13667	-0.177908	-0.191903	-0.036602	-0.111634	-0.084182	-0.14888	-0.295067	-0.0810045	0.015558	0.010843	-0.0693155	0.125958	-0.527997	-0.80924	-0.509195	-0.498229	-0.563433	-0.428189	-0.771989	-0.900384	-0.816724	-1.15046	-0.805393	-0.595635	-0.627721	-0.80862	-0.747959	-0.08914	-0.0710905	0.011491	0.057945	-0.221453	0.101166	0.148836	-0.100277	0.170592	0.252238	0.214099	0.376844	0.0148	0.122302	0.136049	0.569031	0.155994	0.244223	0.166227
	0.236624	0.000906006	-0.035674	0.434646	0.033327	0.029043	0.013272	0.289359	0.226041	0.00771496	0.140003	0.30374	0.15763	0.381198	0.212812	0.183936	0.269537	0.326787	0.297706	0.261654	0.0629605	0.110514	-0.062662	0.107771	-0.164545	-0.1576	-0.196865	-0.241407	0.06111	-0.127985	0.052315	0.22343	0.002029	0.129421	0.0763165	0.0372675	0.038028	0.257784	-0.095456	-0.00936052	0.0949505	0.482795	0.34364	0.548646	0.223139	0.351567	0.1264	0.184837	0.0890958
	0.622271	0.351644	0.434093	0.182799	0.204988	0.476411	0.325681	0.31546	0.304823	0.185317	-0.0785985	0.493357	0.130185	0.103628	0.019226	0.362324	0.202431	0.215265	0.223609	0.371135	-0.280297	-0.0591025	-0.195075	-0.277701	-0.084434	-0.067711	-0.215773	0.0628235	-0.21187	-0.000970483	-0.42315	0.195554	-0.460752	-0.221499	-0.148218	-0.636579	-0.772223	0.02778	-0.617927	-0.57732	0.509763	-0.0865115	-0.43936	0.205392	0.234963	0.154733	0.127278	0.066343	0.336952
	0.078297	0.090381	0.12303	0.10682	0.378152	0.00664899	0.140273	0.21569	0.229641	0.210321	-0.13743	-0.069814	0.034853	-0.20608	0.052999	-0.033598	0.0146815	0.0969109	-0.0144055	0.180472	0.293175	0.144693	0.325893	0.182379	0.394322	0.411058	0.388209	0.41207	0.241102	0.327884	-0.20004	-0.337091	-0.328061	-0.369661	-0.259533	-0.30274	-0.397177	-0.00396499	-0.474236	-0.128635	0.237637	0.236407	0.22274	0.280085	0.286122	0.551857	0.423357	0.633493	0.435693
	0.313169	0.132822	0.174469	0.226208	0.084606	0.003198	0.086886	0.121755	0.0938505	0.190674	-0.0580295	-0.027452	0.055722	-0.113968	0.02403	-0.160095	-0.313922	-0.43298	-0.428987	-0.294915	0.334778	0.722413	0.119157	0.756673	0.696887	0.289153	1.13207	1.12957	1.05526	0.392486	-0.09845	0.0245885	-0.206456	-0.211755	-0.207143	-0.189001	-0.314161	0.633359	-0.367896	-0.346321	0.391401	0.346175	0.75986	0.634313	0.490365	0.211222	-0.216479	-0.158969	0.102937
	0.740811	0.814737	0.96688	0.738371	0.35129	0.517672	0.7224	0.618439	0.314994	0.011472	-0.11802	0.536509	0.118018	0.163545	0.08861	0.6566	0.634411	0.705964	0.556116	0.458827	0.0661095	0.0668375	0.097438	0.153289	-0.023531	0.108015	0.245906	0.120314	0.254722	0.0292575	-0.0124801	0.134163	0.149784	-0.014003	-0.248522	-0.0764345	-0.074364	0.237316	-0.017366	-0.00135449	0.731192	0.605184	0.793585	0.813007	0.612718	0.320074	0.582129	0.334779	0.536867
	-0.45575	-0.544235	-0.657764	-0.985249	-0.579934	-0.503427	-0.680899	-0.648908	-0.727341	-0.550687	-0.657029	-0.531004	-0.312746	-0.334465	-0.620142	-0.390697	-0.449432	-0.439555	-0.50763	-0.176395	1.17571	1.32919	1.14461	1.17217	1.14826	1.39537	0.625229	0.81206	-0.18472	1.05359	-0.1065	-0.369361	0.743546	0.111111	-0.283702	1.10993	1.63371	-0.410339	1.3545	0.71524	-0.2786	-0.509113	-0.35437	-0.67574	-0.469511	-1.13195	-0.447477	-0.729784	-0.43386
	0.401121	0.478256	0.347698	0.303047	0.506865	0.711976	0.361029	0.173293	0.315481	0.7009	0.424583	0.132471	-0.100244	-0.0604155	0.025527	-0.028696	0.1531	0.0850793	0.193577	-0.03173	0.131413	0.359829	0.31444	0.172303	0.050984	0.22147	0.0676545	0.0501715	-0.04571	0.127659	0.176275	-0.17238	-0.00572801	0.000164002	0.0027025	0.0559975	0.148002	-0.324089	0.18253	0.115487	-0.0924195	-0.0704915	-0.38263	-0.17518	-0.140653	0.0877005	0.196997	0.103306	0.0927393
	-0.47769	-0.303398	-0.853574	-0.956459	-0.774244	-0.568821	-0.452072	-0.497564	-0.349208	-0.640367	-0.511717	-0.73073	-0.407996	-0.466558	-0.407714	-0.738217	-0.400992	-0.387166	-0.353968	-0.620433	-0.853829	-0.67564	-0.764674	-0.703803	-0.737071	-0.562708	-0.906315	-0.73221	-0.71231	-0.595101	-0.3906	-0.44326	-0.832267	-0.322407	-0.564003	-0.64769	-0.831803	-0.513359	-0.706816	-0.914909	-0.533154	-0.610744	-0.48353	-0.76211	-0.776791	-0.0529275	-0.00350851	-0.053572	-0.074303
	0.19933	-0.132629	-0.244117	0.668655	-0.162498	0.078683	-0.123431	0.185909	0.366668	-0.117357	0.477913	-0.044441	-0.116887	0.224254	0.086682	-0.268697	-0.449607	0.0695271	-0.0280845	0.443592	-0.44617	-0.499269	-0.122091	-0.274486	-0.605331	-0.281783	-0.478485	-0.434703	-0.31737	-0.410318	0.120274	0.137713	-0.081402	-0.069807	0.1442	-0.0575975	-0.08719	0.018348	0.189829	-0.112371	0.0125195	0.305036	-0.0881301	0.119423	0.200503	0.557645	0.247334	0.52514	0.269569
	0.382474	0.306496	0.390688	0.166045	0.205005	0.212231	0.213064	0.403205	0.23976	0.091443	-0.0305595	0.252125	0.271352	0.224636	0.230661	0.31445	0.496258	0.194608	0.253977	0.055891	0.361704	0.207262	0.532234	0.178881	0.284371	0.52346	0.253794	0.343652	-0.09163	0.225782	0.085764	0.150587	0.151218	0.218542	0.164405	0.110449	0.140746	0.01304	0.277169	-0.0335215	0.0211285	-0.0800615	0.0155099	0.086982	0.029214	-0.76607	-0.310731	-0.348847	-0.409113
	-0.3382	-0.672535	-0.692554	-0.746469	-0.649444	-0.463304	-0.63809	-0.32608	-0.600431	-0.773197	-0.477188	-0.600787	-0.430023	-0.587897	-0.549688	-0.554787	-0.531515	-0.579382	-0.503948	-0.430303	-0.624219	-0.56863	-0.819104	-0.754214	-1.17914	-1.04548	-0.870085	-0.5492	-0.62488	-0.72286	-0.42824	-0.366041	-0.657487	-0.283805	-0.543333	-0.637783	-0.666968	-0.755469	-0.839648	-0.659629	-0.651034	-0.795244	-0.72085	-0.79613	-0.504431	-0.700811	-0.55854	-0.689264	-0.651806
	-0.009316	-0.190906	0.011112	-0.19234	-0.103071	-0.096705	-0.243582	-0.171795	-0.286157	0.271936	-0.197878	-0.000217021	-0.147757	-0.256946	-0.025711	-0.147615	-0.0283065	-0.005884	-0.145353	-0.151414	-0.152362	0.0806725	-0.215633	0.0685015	-0.039257	-0.00117898	0.0625805	-0.155538	0.588232	0.0279825	0.585106	-0.498171	0.431154	0.140189	0.374914	0.188569	0.295005	0.344236	0.466596	0.156186	-0.295271	-0.219047	0.22405	0.027037	-0.300957	-0.108428	-0.313827	-0.405079	-0.373117
	-0.07996	0.025009	0.115532	0.254077	0.111774	-0.075653	0.019674	0.080505	0.0849715	0.277053	-0.0040855	-0.042776	-0.121598	0.0744225	0.125626	-0.015116	0.0730725	0.016276	0.0916801	0.270745	0.250055	0.140296	0.00619701	0.303788	0.339754	0.228151	0.319097	0.0805495	0.268915	0.0422905	-0.17416	0.313267	-0.010613	0.137166	-0.0276345	-0.136403	-0.00375699	0.22598	-0.073233	-0.113511	0.447688	0.439806	0.535635	0.654157	0.34573	0.283009	0.31793	0.309466	0.146616
	-0.29479	0.558002	-0.150898	0.528562	0.320173	0.193453	0.330371	0.017603	0.219971	0.190322	-0.129854	0.258659	0.191667	-0.115415	-0.102311	-0.112865	-0.300332	0.031348	-0.24672	0.333906	0.367889	0.895481	0.699098	0.67814	0.736646	0.474947	0.235677	0.256329	0.808599	0.388461	0.452048	0.50235	0.20001	0.150147	0.941911	0.0228055	-0.039277	0.454983	0.069662	0.262129	-0.0903495	-0.0710655	-0.0396001	-0.023421	0.053987	-1.60026	-0.468018	-0.715084	-0.673645
	0.290433	0.525903	0.558506	0.315925	0.315949	0.350414	0.262706	0.307616	0.127047	0.265229	0.0618775	0.417485	0.328179	0.191146	0.11299	0.238823	0.172578	0.178238	0.0783948	0.472518	-0.0294385	-0.111511	-0.510785	-0.238778	-0.558671	-0.541517	-0.217016	-0.352144	0.00653005	-0.338701	0.033436	0.103305	-0.094309	0.018091	-0.0752755	0.0149885	-0.080612	-0.10468	-0.113198	-0.207352	0.403895	0.151516	0.22919	0.146854	0.290071	-0.374754	0.0108385	-0.258885	0.0690339
	0.100012	0.230492	0.504043	-0.471569	0.298226	0.534073	0.245632	-0.019459	0.343087	0.123251	0.516318	0.383135	0.404355	0.0957265	0.667216	0.098073	0.257963	0.007649	-0.0529865	0.00710201	0.868867	1.36013	1.33794	1.48739	1.42644	1.27796	1.16753	0.937177	0.865248	1.02072	0.306942	-0.130857	0.08915	0.105872	0.388572	-0.0593755	-0.102648	-0.030885	-0.096908	0.0903775	0.0201605	-0.165764	-0.26768	-0.4857	0.016832	-0.358072	0.108755	-0.045836	0.0725928
	-0.45267	-0.565106	-0.480188	-0.608099	-0.566374	-0.832171	-0.527286	-0.524366	-0.41107	-0.583237	-0.281072	-0.607536	-0.512571	-0.303594	-0.510608	0.103658	-0.0660455	0.0862089	-0.223127	0.139495	-0.212718	-0.100958	-0.005896	-0.204131	0.117517	0.023111	0.0989675	0.0316095	0.15117	-0.0698285	-0.2465	-0.0515375	-0.139285	-0.299568	0.264601	-0.176157	0.069227	-0.076856	0.168068	-0.227994	-0.455904	-0.183883	-0.164	-0.12513	-0.322276	0.190748	0.178183	0.18793	0.118019
	-0.58339	-0.446304	-0.670664	-0.676639	-0.502629	-0.793411	-0.406026	-0.498677	-0.539087	-0.617087	-0.483817	-0.296191	-0.456898	-0.521007	-0.515015	-0.385917	-0.219256	-0.486349	-0.383974	-0.303503	-0.317568	0.340451	0.284202	-0.188277	0.367745	0.379508	0.00955752	0.704087	0.0774599	0.297818	-0.21111	-0.0324465	1.14574	-0.159981	0.57611	0.479744	2.78293	0.210348	3.2512	0.444137	0.250098	-0.0226495	0.10592	0.294984	-0.076774	-0.900831	-0.666736	-0.579104	-0.582531
	0.384111	0.413625	0.345951	0.302454	0.440408	0.508417	0.376583	0.236764	0.368271	0.539117	0.475279	0.394015	0.35519	0.0218065	0.218339	-0.291067	-0.174228	-0.312725	-0.0749385	-0.050516	0.269435	0.365975	0.582568	0.304599	0.455233	0.51401	0.334872	0.456948	0.344331	0.433806	0.799823	0.148552	1.17886	0.194349	1.64574	0.207207	0.03044	-0.00185201	0.105526	1.01121	-0.173728	0.211463	-0.44868	-0.80056	0.492056	-1.12214	0.16897	0.160884	-0.510067
	-0.84477	-0.467341	-0.650354	-0.964289	-0.487759	-0.508696	-0.471645	-0.631339	-0.612901	-0.807667	-0.684749	-0.588314	-0.573027	-0.527357	-0.553852	-0.528317	-0.502344	-0.606353	-0.540864	-0.413995	-0.669869	-0.70226	-0.630506	-0.516008	-0.663731	-0.825423	-0.606245	-0.608871	-0.60676	-0.69085	-0.69077	-0.39621	-0.614977	-0.353311	-0.641883	-0.653919	-0.719353	-0.394219	-0.709544	-0.717829	-0.371029	-0.954173	-0.44994	-0.47275	-0.636201	0.652317	0.604203	0.330265	0.356754
	0.155968	0.462062	0.189583	0.630069	0.267633	0.375621	0.306767	0.428392	0.278639	0.233803	0.110574	0.164084	0.183364	0.445309	0.07056	0.52567	0.0394415	0.723826	0.446909	0.142414	-0.272349	-0.208991	-0.062824	-0.131051	0.031174	0.130323	0.0559345	0.0410985	-0.09308	0.0701805	0.506249	0.721002	1.22114	0.480032	0.839741	0.553008	0.711564	0.638095	0.757373	0.909598	0.0343615	0.453469	0.36718	-0.33649	-0.068143	0.585265	0.500311	0.755295	0.395921
	0.049249	0.802463	-0.074497	1.47098	0.461901	0.626543	1.01295	0.721638	0.729961	0.959218	0.184579	0.211539	0.00854901	0.389418	0.271879	0.146776	0.0824755	0.453674	-0.0070385	0.46225	0.378127	0.234477	0.135982	0.307153	0.324483	0.301475	0.636072	0.677844	0.294935	0.480607	-0.34974	0.275486	-0.255754	-0.243517	0.483985	-0.192525	-0.431011	-0.164195	-0.270244	-0.434472	0.0512085	1.03971	0.46105	0.860365	0.630963	0.750417	0.371471	0.70752	0.147617
	1.43682	1.29179	1.75568	1.54097	2.11512	1.64777	2.20907	1.25425	1.16782	1.87099	-0.806049	-0.69081	-0.839439	-1.08016	-0.554439	-0.430677	-0.393744	-0.455947	-0.358874	-0.208067	0.378641	-0.0358595	0.113133	0.0412275	-0.063985	0.022678	0.560115	0.380058	0.64142	0.218578	-0.49582	-0.263191	-0.516687	-0.380935	-0.380423	-0.399282	-0.470873	-0.316419	-0.523661	-0.531469	0.947088	0.798806	1.00724	0.572996	1.12653	0.710303	0.407275	0.614853	0.30577
	0.685107	0.461112	0.637281	0.619863	0.489076	0.496976	0.720404	0.485021	0.194372	0.288686	-0.153775	0.186893	-0.069283	0.0334005	-0.036158	-0.126321	-0.79269	-0.900151	-0.65486	-1.40372	1.03549	0.735317	0.205563	-0.0967285	0.38986	0.020704	0.623051	0.126046	1.58337	0.765134	0.405905	0.30872	0.097824	0.631753	0.0137675	0.270134	0.343601	0.721535	0.263223	0.273661	0.425056	0.567988	0.681523	0.516072	0.576603	-0.7269	-0.419128	-0.595534	-0.588491
	1.76838	2.15123	1.47973	1.49175	0.120471	1.92816	1.72873	1.63512	1.52765	0.036661	-0.563195	-0.055392	-0.727519	-0.188635	-1.33411	0.080658	-0.0642255	-0.173978	-0.0489565	-0.2262	1.81197	0.974401	1.5847	1.4054	1.7779	1.33748	2.2612	1.08162	1.50514	1.35334	0.526633	0.888458	0.226004	0.470078	-1.12264	0.231266	0.135478	0.322851	0.49652	0.0973285	1.35298	1.03728	1.05242	1.11185	1.68202	-0.922891	-0.416162	-0.617554	-0.510578
	0.348405	0.488951	0.390702	0.620544	0.762692	0.607755	0.743134	0.214337	0.473994	1.21581	0.479574	0.354075	0.035112	0.227084	0.376796	-0.718017	-0.596318	-0.549472	-0.54099	-0.31516	-0.73055	-0.762229	-0.588212	-0.721504	-0.691451	-0.773163	-0.478545	-0.606411	-0.98762	-0.953329	0.102296	0.0985475	0.281426	0.069676	0.35107	0.156905	0.16285	0.050427	0.234611	0.12078	0.107973	-0.100109	-0.16728	0.074532	0.011458	0.285074	0.213075	0.224295	0.367229
	0.279399	0.067676	0.420517	0.531582	0.607645	0.099378	0.186638	0.23703	-0.0322915	0.382352	-0.0407815	0.13377	0.224335	-0.139964	-0.081251	-0.067744	-0.0128735	-0.104868	-0.231517	-0.054437	0.144897	-0.0297145	-0.14469	-0.105523	0.027885	-0.043771	0.0537935	-0.173052	0.39424	-0.0212125	-0.62168	-0.369371	-0.941857	-0.46513	-0.610273	-0.561976	-0.756213	-0.594409	-0.919808	-0.628229	-0.483634	-0.692204	-0.67076	-0.8774	-0.591451	-0.81012	-0.541979	-0.562644	-0.573592
	0.063138	-0.073858	0.067961	0.069483	0.232995	0.00782299	0.029344	0.148576	0.106906	0.16535	-0.0797605	-0.185841	-0.124493	-0.181833	-0.137219	0.014357	0.107282	0.0741658	0.137568	0.013131	0.203853	0.443135	0.444317	0.410754	0.60252	0.539033	0.463565	0.420864	0.298339	0.585419	-0.24127	-0.36566	-0.068654	-0.48612	-0.286792	-0.340833	0.46219	-0.128305	0.64541	-0.342046	0.379637	0.188296	0.09729	-0.03432	0.263434	0.0674135	0.342476	0.076487	0.0762932
	-0.55893	-0.441624	-0.654374	-0.821169	-0.711564	-0.593641	-0.42157	-0.587165	-0.383698	-0.676287	-0.599099	-0.583515	-0.502503	-0.525298	-0.526547	-0.415857	-0.567565	-0.709029	-0.391117	-0.435513	-0.62591	-0.85094	-0.67763	-0.610913	-0.661431	-0.584598	-0.803625	-0.654421	-0.72091	-0.856189	0.508294	0.211234	0.507226	0.478477	0.527967	0.445074	0.559513	0.839895	0.485247	0.30047	0.453327	0.816738	0.729227	0.95398	0.57308	-0.95645	-0.492957	-0.875104	-0.392958
	-0.11685	-0.060169	0.100745	-0.188948	-0.041749	-0.061049	-0.196928	-0.34704	-0.204337	0.025783	-0.0181605	-0.099264	-0.150872	-0.316739	-0.082901	0.268961	0.251134	0.129156	0.0835378	0.10097	0.0881235	0.151177	0.220973	0.464342	0.375714	0.298047	0.42204	0.307662	0.29578	0.149637	0.089676	-0.10847	0.235764	0.00490704	-0.0477425	0.210869	0.108682	0.03626	0.3302	0.24678	0.107222	-0.0926605	-0.11315	-0.00573504	0.032375	0.0826295	0.0332115	0.02804	0.028038
	-0.10762	-0.075945	-0.199538	0.561525	0.184141	-0.169627	0.093409	0.256614	0.0729415	0.045128	-0.146305	-0.256582	0.052393	0.140399	0.041506	-0.689007	-0.539592	-0.167669	-0.177889	0.174205	-0.177927	0.0188115	-0.254973	-0.220026	-0.250888	0.058526	-0.251098	-0.465499	-0.0883501	-0.113072	-0.4285	-0.0953875	-0.496517	-0.266825	-0.435803	-0.356445	-0.093247	-0.057584	0.040471	-0.365894	0.36852	0.951096	0.511564	0.896981	0.525064	0.0600365	0.488679	0.533334	0.152185
	0.381818	0.379832	0.580171	0.782214	0.439697	0.306331	0.492625	0.409957	0.104474	0.49544	0.11749	0.08113	0.087988	0.19508	0.27389	-0.095894	-0.409416	0.00313099	-0.0639295	-0.013099	0.337685	-0.0605305	-0.068449	0.255883	-0.280509	-0.13549	0.0904005	0.0167185	0.203454	-0.202762	-0.19724	0.221389	-0.225645	-0.075379	0.192008	-0.0277755	-0.339519	-0.292574	-0.133584	-0.193958	0.383808	1.06437	0.4353	0.412865	0.478519	0.4493	0.407144	0.445128	0.195845
	-0.37717	-0.352878	-0.414417	-0.405089	-0.049383	-0.414904	-0.443723	0.00974901	-0.6729	-0.730817	-0.0501785	-0.529603	-0.223492	0.0948125	0.181819	-0.09378	-0.318961	0.062595	-0.116753	-0.195369	-0.749549	-0.96016	-0.614418	-0.972114	-1.03675	-0.727283	-0.369014	-0.341008	-0.06179	-0.642239	-0.44757	-0.0205535	-0.438816	-0.192037	-0.441892	-0.856983	-0.853103	0.236162	-0.727523	-0.693349	0.499145	0.283412	0.13939	0.701892	0.523442	0.936176	0.536342	1.15012	0.474626
	-0.15165	0.341057	-0.044207	0.913483	0.023039	0.126176	0.392632	0.424069	0.338571	0.360181	0.0195715	-0.213408	-0.34522	0.0395045	0.128531	-0.00486797	-0.00153849	0.321223	0.137465	0.313848	-0.0239325	-0.242909	-0.18562	0.0106235	-0.185276	-0.106465	-0.143671	-0.0938565	-0.11331	-0.246489	-0.41019	-0.156628	-0.446557	-0.336053	-0.203803	-0.158149	-0.359114	-0.211138	-0.115573	-0.117092	0.272717	1.09029	0.751762	0.623209	0.673962	0.433781	0.812321	0.634834	0.410532
	-0.20972	0.055369	0.037397	0.263018	0.146088	0.193243	-0.037556	0.33613	-0.114239	0.656895	0.183322	-0.135325	-0.358815	-0.149488	0.288882	-0.490917	-0.655169	-0.427957	-0.441618	-0.704433	-0.61575	-0.977849	-1.01874	-0.651993	-0.913001	-0.941953	-0.801445	-0.553821	-0.82118	-0.724959	0.596167	0.239994	0.355157	0.275381	0.905279	0.599783	0.638626	0.908663	0.657492	0.557098	-0.0604265	0.413801	0.838809	0.502384	0.089808	-0.87042	-0.495223	-0.601204	-0.670331
	-0.55163	-0.477164	-0.406622	-0.362049	-0.164411	-0.473799	-0.481591	-0.284755	-0.305229	0.0461819	-0.0539385	-0.198303	-0.035426	-0.00438848	-0.088944	0.127459	0.0778685	0.043186	0.0275635	0.135999	0.0790545	-0.0126945	0.231429	0.0344035	0.187377	0.101376	-0.0746695	0.139487	0.00301003	0.0688705	0.106083	-0.12365	0.331141	0.025875	0.156743	0.262886	0.455203	0.037836	0.504028	0.256482	-0.0781535	-0.0229145	-0.22048	-0.0517501	-0.187691	0.11158	-0.0207385	-0.04732	0.028519
	0.031245	-0.238853	0.106059	0.562136	0.208419	0.169809	-0.038516	-0.107777	-0.0648335	0.316997	0.505624	0.036726	0.464961	0.293842	0.312945	0.266031	0.175401	0.163895	0.291786	0.079905	0.0475675	0.18505	0.133864	0.174403	0.205081	0.338379	0.112113	0.0708355	-0.0764101	0.258648	0.214059	0.358279	0.356319	0.053353	0.517884	0.324119	0.330368	0.493975	0.231367	0.283813	-0.0313345	0.120943	0.08369	-0.16351	0.083493	-0.0423605	-0.222243	0.325804	0.0875315
	-0.62689	-0.502465	-0.653904	-0.672629	-0.666354	-0.569861	-0.710471	-0.571385	-0.498794	-0.602937	-0.452869	-0.623681	-0.420161	-0.472027	-0.369949	-0.700707	-0.71725	-0.550692	-0.452768	-0.602793	-0.74573	-0.582219	-0.513677	-0.562602	-0.964651	-0.984083	-0.739765	-0.6527	-0.68727	-0.829599	-0.60288	-0.368101	-0.777287	-0.41996	-0.626693	-0.833402	-0.803143	-0.397189	-1.03376	-0.583229	-0.685153	-0.605914	-0.69095	-0.54253	-0.673561	-0.96744	-0.775804	-0.551074	-0.420611
	-1.22408	-0.869845	-1.13344	-0.386779	-1.11353	-0.830491	-0.658681	-1.04078	-1.10789	-0.670157	-0.835178	-0.789285	-1.12303	-0.946607	-1.12609	0.413965	0.194166	0.256798	0.0674068	0.276162	0.807149	0.937113	0.852565	0.965052	1.0429	0.924176	0.709769	0.800234	0.412863	0.783422	0.392258	-1.11999	2.50416	1.01623	0.270565	2.33065	3.22071	-0.614099	2.90653	1.5383	-0.719713	-1.43162	-1.65703	-1.50602	-1.90878	-2.81165	-2.57127	-2.71252	-2.65218
	-0.48336	-0.533492	-0.526878	-0.836009	-0.350565	-0.758881	-0.668431	-0.589397	-0.543449	-0.597937	-0.463014	-0.595094	-0.61915	-0.392368	-0.611613	0.191535	0.22576	-0.037936	-0.131795	-0.00655103	1.27575	1.5373	1.55299	1.54854	1.45018	1.27309	0.943861	1.37206	0.07973	1.29641	-0.0294101	-0.0502166	0.173519	-0.107499	0.0481235	0.683145	0.98414	-0.060244	0.543384	0.512786	-0.297817	-0.238498	-0.31788	-0.28852	-0.263972	-0.82164	-0.536493	-0.677914	-0.655474
	0.50811	0.393558	0.412649	0.684948	0.536266	0.328541	0.524031	0.371029	0.261986	0.590101	0.19115	0.258369	0.13023	0.0351615	0.045833	-0.017452	-0.205955	-0.103057	-0.0615355	0.289323	0.434503	-0.2169	-0.125413	-0.202735	-0.140226	-0.033423	0.220413	-0.0292325	0.508745	-0.0369785	-0.09465	-0.0144705	-0.158203	-0.109009	-0.118492	-0.13365	-0.153917	0.1077	-0.164841	-0.161193	0.205038	0.387973	0.487456	0.403751	0.492008	0.239951	0.0558975	0.176424	-0.056323
	-0.47481	-0.420197	-0.233679	-0.193872	-0.298405	-0.418698	-0.353419	-0.442988	-0.469293	-0.088347	-0.270782	-0.184656	-0.321189	-0.178323	0.088832	-0.286697	-0.142293	-0.081524	-0.309548	-0.225948	-0.41288	-0.45891	-0.451773	-0.334813	-0.247136	-0.50705	0.0814635	-0.52426	0.705852	-0.24421	-0.14526	-0.0243405	-0.454254	-0.248684	0.170365	-0.473152	-0.531293	0.652358	-0.544331	-0.364803	-0.303922	-0.313674	-0.0124101	-0.08366	-0.280765	-0.428528	-0.251562	-0.329437	-0.338799
	-0.53768	-0.656635	-0.637284	-0.465209	-0.656304	-0.5157	-0.449113	-0.583519	-0.459894	-0.695587	-0.654989	-0.596764	-0.414406	-0.325498	-0.56285	0.067397	0.0946485	0.0707923	0.099882	-0.171739	-0.0658335	0.0218675	0.063287	-0.108467	0.096925	0.067413	-0.14066	-0.0656205	-0.21623	0.0374695	-0.01447	0.0580305	0.072241	0.118148	0.0416865	0.0625865	0.297076	0.119979	0.209476	0.112221	-0.000894487	0.0321705	0.19859	0.187356	0.088648	0.0896135	0.00678352	0.054704	0.120264
	-0.43256	-0.634075	-0.818694	-0.719009	-0.806104	-0.420829	-0.744207	-0.716527	-0.63444	-0.814137	-0.730248	-0.449748	-0.403347	-0.438688	-0.63741	-0.445667	-0.101945	-0.662918	-0.631942	-0.663263	-0.0241585	1.3046	0.782786	0.659983	0.97935	0.964741	-0.109924	1.32275	-0.29488	0.421899	-0.37648	-0.0874165	0.956726	-0.317218	0.265754	0.490773	2.41115	-0.154591	2.64985	0.684968	0.112745	-0.176232	0.13392	0.0164	-0.00379503	-0.950821	-0.795304	-0.395264	-0.641264
	-0.56993	-0.517519	-0.450628	-0.915499	-0.724394	-0.620101	-0.446867	-0.474307	-0.462745	-0.569387	-0.716169	-0.413172	-0.58456	-0.454698	-0.430659	-0.270567	0.0455035	-0.383859	-0.371181	-0.483563	0.451164	0.278705	0.289991	0.354842	0.428859	0.416733	0.188527	0.229745	0.08936	0.0689605	0.405422	-0.149972	0.59828	0.557306	-0.309463	0.705927	0.810187	-0.16207	0.808468	0.624326	-0.602353	-0.335804	-0.41611	-0.18948	-0.523411	-0.965451	-0.572643	-0.716364	-0.589721
	1.19254	0.227429	0.448443	0.258158	-0.066749	0.484157	0.229256	0.330772	0.389675	-0.355107	0.0423975	0.073606	-0.083456	0.136717	-0.106697	0.089988	0.20948	0.04744	0.0656496	-0.021365	-0.163754	-0.0615075	0.042864	-0.147691	0.00602201	-0.012237	-0.0907585	-0.00665452	-0.16871	0.0232065	-0.0525001	0.0299554	0.090351	0.030534	0.0599545	-0.158595	-0.135243	-0.003355	-0.028918	-0.129698	0.138119	-0.00629148	0.01733	0.074532	0.149051	0.128624	0.114548	0.0811	0.0811075
	0.308346	0.105038	0.313112	0.015908	0.173488	0.087279	0.087782	-0.059036	0.0514035	0.114598	0.103841	0.0116	-0.149046	-0.0374985	0.113141	0.052619	0.225635	0.0989994	0.0185405	0.234161	0.0247675	-0.0104415	-0.036771	-0.0332535	-0.074699	-0.025437	-0.0296585	-0.0585515	0.234229	0.0687985	0.00349993	0.204949	-0.121386	-0.049091	0.0588475	-0.0031005	-0.094272	0.180243	-0.044831	-0.0585685	0.151978	0.127641	0.13338	0.111955	0.04321	0.235263	0.165213	0.298098	0.0689735
	0.654511	0.343873	0.760168	0.282541	0.817319	0.340033	0.479521	0.350364	0.284389	0.223632	-0.297749	0.015128	0.334255	-0.278971	0.00823501	-0.205287	0.0827865	0.129052	0.254383	0.155393	0.0301365	0.450925	0.414382	0.377035	0.446211	0.695314	0.409946	0.443908	0.14696	0.554061	-0.16771	-0.33678	0.262786	-0.122508	-0.284672	-0.0244275	0.276025	-0.610699	0.197607	-0.167305	0.28862	0.0265085	0.12097	-0.05758	0.158103	-0.0890075	-0.104746	-0.177944	0.0493321
	-0.66217	-0.581891	-0.529594	-0.568479	-0.333252	-0.684631	-0.730958	-0.673854	-0.679261	-0.342197	0.452623	0.49496	0.687731	0.49165	0.659431	0.30069	0.434604	0.466391	0.304911	0.327102	-0.73275	-0.82777	-0.559283	-1.12873	-0.588131	-0.52599	-0.906605	-0.83783	-0.52551	-0.696229	-0.55443	-0.439681	-0.430319	-0.45615	-0.459902	-0.650469	-0.774543	-0.649069	-0.904388	-0.801759	-0.358823	-0.924214	-0.53156	-0.89095	-0.748221	-0.144837	-0.0196065	-0.388796	-0.241274
	-0.35035	-0.489052	-0.372649	-0.565769	-0.418791	-0.439715	-0.524783	-0.644767	-0.502394	-0.257047	-0.666448	-0.32833	-0.661034	-0.812778	-0.43597	-0.528767	-0.371995	-0.707346	-0.593583	-0.362782	0.419995	1.13499	0.858658	0.700341	0.982792	1.10508	0.205077	0.739123	0.0375299	0.764246	0.027174	-0.0926386	0.973458	0.06422	0.0378455	1.04319	1.79223	0.25262	2.09259	1.11216	-0.284622	-0.334333	-0.14237	-0.50162	-0.332829	-1.0144	-0.431623	-0.544924	-0.52346
	-0.08482	-0.191974	-0.075421	-0.283999	-0.086566	-0.078186	-0.212152	-0.054887	-0.20007	0.277998	-0.140021	-0.066299	-0.091189	-0.158601	-0.062575	-0.349787	-0.0678675	-0.232321	-0.120925	-0.094778	-0.130256	-0.0265295	-0.152558	-0.171902	-0.298952	-0.191172	0.0773335	-0.187685	1.12701	-0.0998855	0.122866	0.423963	-0.16718	0.204227	0.416505	-0.159466	-0.343304	0.890449	-0.382369	-0.0387345	-0.27181	0.0432905	-0.25294	-0.43817	-0.293736	-0.0858455	-0.387676	-0.492944	-0.308139
	-0.30301	-0.365265	-0.621684	-0.762439	-0.694924	-0.652301	-0.573044	-0.472544	-0.446671	-0.599857	-0.642208	-0.438848	-0.473643	-0.483447	-0.539242	-0.143319	-0.0201335	-0.049841	-0.158879	-0.075388	8.95262e-05	-0.31907	-0.242589	-0.0720785	-0.229902	-0.20434	-0.0120525	-0.0829295	0.185296	-0.119895	-0.39518	-0.431191	-0.523007	-0.53752	-0.585873	-0.504537	-0.591195	-0.416639	-1.02024	-0.756539	-0.610543	-0.680503	-0.71491	-0.78624	-0.649901	0.274368	0.156447	0.240845	0.106266
	-0.00487903	0.167207	0.149585	-0.259819	0.099033	0.262661	-0.047722	-0.014518	0.0515925	0.07146	0.0692875	0.324418	-0.124276	-0.0215595	0.139255	0.17022	0.321419	0.225276	0.182383	0.312892	0.224313	0.387608	0.324105	0.304709	0.585042	0.580072	0.304422	0.25828	-0.04106	0.345224	0.155023	0.0274795	0.060081	0.043083	0.118875	0.0762615	0.17246	0.055261	0.034075	0.172926	0.0624575	0.0733005	-0.14401	0.022103	-0.009179	-0.358688	-0.115848	-0.230224	-0.313837
	-0.5646	-0.389853	-0.570634	-1.01057	-0.542634	-0.608451	-0.789067	-0.741703	-0.485341	-0.784957	-0.703488	-0.477528	-0.29242	-0.465758	-0.435465	-0.617567	-0.440505	-0.714715	-0.475926	-0.429203	-0.75223	-0.671239	-0.837954	-0.778063	-0.960351	-0.799243	-0.606355	-0.832891	-1.01442	-0.873	-0.00622004	0.300577	-0.033619	0.04561	0.0963145	-0.14956	-0.234302	0.135442	-0.133546	0.0205485	0.207063	0.422698	0.2114	0.338646	0.427491	-0.1114	0.0636745	-0.12098	-0.276236
	0.298144	0.134713	0.349824	0.113794	0.14901	0.232591	0.169142	0.0748214	-0.0127435	-0.0184871	-0.105305	0.189332	0.204284	-0.0824655	0.025403	0.185298	0.182581	-0.051217	0.0840404	0.112108	0.270505	0.39565	0.24613	0.348069	0.281957	0.202724	0.105497	0.285994	-0.26884	0.0991445	0.143831	0.109366	0.226863	0.073426	0.0578125	0.192118	0.13763	0.074148	0.09668	0.314529	0.178163	-0.0620255	0.33895	0.020714	0.077682	0.282949	0.133776	0.257346	0.302306
	-0.14675	0.121508	0.110181	0.045956	0.100477	0.187807	0.156272	0.0905969	0.131882	0.191502	0.293617	0.258979	0.216205	0.211024	0.234981	-0.058702	0.00841552	0.009034	4.85033e-05	-0.019283	-0.0347845	-0.160085	0.136876	-0.130883	-0.080118	0.22519	-0.143091	0.0170185	-0.19737	0.0723515	0.10511	0.0423945	-0.058108	0.00385901	0.0130565	0.156856	0.291581	0.053207	0.256724	-0.00769749	0.0397235	-0.0907595	0.06069	0.00489801	-0.022328	0.0699865	0.0132765	0.096507	0.13459
	-0.93319	-1.01691	-0.915904	-1.31189	-1.17565	-0.858381	-1.55785	-1.30198	-1.10302	-1.19575	-0.504193	-0.170335	-0.274596	-0.348806	-0.441474	-0.155621	0.312026	-0.235063	-0.0518815	-0.440993	-0.39499	0.200879	0.178327	0.0779595	0.046734	0.227114	0.144291	-0.0543565	-0.0858101	0.186996	1.12372	0.622967	0.956618	0.978727	0.64481	0.783953	0.628194	0.267414	1.00508	0.800642	-1.0656	-1.04313	-1.02402	-0.94208	-1.14781	-1.41779	-1.26101	-1.64	-1.16342
	0.4853	0.089819	0.01944	0.306755	-0.101496	0.24986	0.248215	0.326271	0.321335	0.021781	0.130959	0.396392	0.162018	0.166119	-0.10095	-0.757817	-0.427551	-0.49331	-0.468667	-0.608763	-0.58678	-0.84138	-0.655962	-0.834063	-0.540151	-0.690353	-0.697575	-0.776421	-0.82702	-0.90574	0.341333	0.673149	0.163178	0.247914	0.480846	0.0943245	0.143952	0.307861	0.153648	0.298052	0.0987875	0.203245	0.1008	0.290703	0.209065	-0.897781	-0.378793	-0.450906	-0.552354
	0.177459	0.128724	0.044934	0.030676	0.546348	0.293913	0.812706	0.186737	0.0132515	0.632763	-0.0318205	-0.191483	-0.143346	0.330566	0.374839	-0.189867	-0.62737	-0.083205	-0.4445	0.282411	-0.345843	-0.545059	-0.714553	-0.663953	-0.714641	-0.972223	-0.259237	-0.523441	0.03411	-0.254851	-0.56578	-0.0654335	-0.895557	-0.7471	-0.537203	-0.920572	-0.950943	0.17176	-1.06939	-0.631379	0.824129	0.739081	0.74821	0.105864	0.497848	0.419338	0.283823	0.116867	0.24345
	0.451103	0.4718	0.700273	-0.191255	0.301018	0.610641	0.303825	0.4175	0.483797	0.121409	0.408381	0.472727	0.472525	0.255464	0.114398	0.495293	0.689488	0.327562	0.609673	0.149776	-0.370018	-0.277619	-0.498856	-0.532202	-0.299198	-0.375684	-0.264293	-0.59739	-0.01843	-0.331973	0.317362	-0.0195096	-0.093929	0.233964	-0.115516	-0.0029005	-0.190503	0.276477	-0.267391	-0.155611	-0.100213	-0.242066	-0.3731	-0.07375	-0.12761	0.551605	-0.248017	-0.038932	0.227981
	-0.3873	-0.391405	-0.633204	-0.937189	-0.717714	-0.624571	-0.516549	-0.55065	-0.526145	-0.740967	-0.44276	-0.430912	-0.452473	-0.457117	-0.33978	0.0304	0.143568	0.188651	0.159557	0.185972	0.2627	0.101471	0.215375	0.175732	0.383762	0.176795	0.136523	0.227894	0.380287	0.221861	0.2072	0.249475	0.141778	0.223932	0.162528	0.236348	0.153064	0.362086	0.152928	0.190307	0.302581	0.35871	0.555579	0.397215	0.190083	0.415324	0.267926	0.184856	0.314966
	-0.05061	0.137316	0.159283	-0.186672	0.013393	0.162408	0.01882	0.0968208	-0.0328305	0.220537	0.0811895	-0.05653	-0.090357	-0.174678	0.251965	-0.168171	-0.0611085	0.011254	-0.0519155	-0.065677	-0.103553	-0.0831585	0.015719	-0.0718355	-0.065427	-0.117811	-0.233501	-0.112955	-0.22791	-0.174289	-0.08765	-0.226942	0.039713	-0.147317	-0.250192	-0.0614205	-0.00140499	-0.268241	-0.127429	0.0372375	0.204563	-0.0361185	-0.19515	-0.0384001	0.057611	0.206152	0.263038	0.194658	0.132005
	0.471337	0.195365	0.330183	0.276237	0.472644	0.525617	0.409808	0.388767	0.432609	0.454482	0.608019	0.500741	0.436021	0.434359	0.277873	0.548548	0.419762	0.130681	0.254519	-0.098683	-0.234145	-0.0761505	-0.089942	-0.0933985	-0.320301	-0.264762	-0.210057	-0.206135	-0.29564	-0.44171	0.147668	-0.0627915	0.11467	0.012241	0.140065	0.128224	0.1391	-0.142927	0.212754	0.308836	-0.128856	-0.212694	-0.0445901	0.016261	-0.094813	0.131614	0.0214245	0.131252	-0.021422
	0.391947	0.557494	0.285595	0.958813	0.277317	0.147887	0.262908	0.414441	0.12894	0.577024	0.0580475	0.185641	0.140291	0.143918	-0.00225899	-0.259527	0.605101	0.325495	0.127008	0.021138	-0.00111252	-0.172868	-0.32651	-0.111145	-0.418212	-0.337703	-0.0597205	-0.0787055	0.607634	-0.442298	-0.5385	-0.336561	-0.409958	-0.329435	-0.306953	-0.213579	-0.4647	-0.240874	-0.372915	-0.401971	0.231942	0.383951	0.662954	0.416947	0.460591	0.280652	0.0962185	0.064413	0.305001
	0.056525	0.081433	0.209064	0.081852	0.23873	0.108799	0.22652	0.0242113	0.00235952	0.066516	0.224025	0.152081	0.419343	0.216623	0.286075	-0.513377	-0.598928	-0.592626	-0.433432	-0.551513	-0.59531	-0.82523	-0.953234	-0.837984	-0.769391	-0.788633	-0.839386	-0.9142	-0.86908	-0.69882	-0.63828	-0.335331	-0.597647	-0.48326	-0.606183	-0.764172	-0.919163	-0.607299	-0.735958	-0.763499	-0.433923	-0.573993	-0.92678	-0.58924	-0.593861	0.273726	0.242553	0.225862	0.216031
	-0.00168201	0.09695	-0.045735	0.206895	0.074869	0.063788	0.219682	0.186323	0.21564	0.02003	0.217768	0.188143	0.093216	0.249925	0.408559	-0.015245	-0.0159245	0.147113	0.0761611	0.379248	0.324652	0.472439	0.445582	0.544119	0.611442	0.483021	0.313148	0.337824	0.488211	0.363999	0.130083	0.23352	0.021056	-0.048887	0.414833	-0.0398425	-0.214091	0.142974	-0.347262	0.187189	0.126428	0.262134	0.0281499	0.195159	0.017231	0.0753655	0.132568	0.043617	0.0519013
	-0.15621	-0.174189	-0.153778	-0.150849	-0.205164	-0.080914	-0.162548	-0.144967	-0.19989	-0.104237	0.0633925	0.00863299	-0.287051	-0.3112	0.067519	0.096958	0.0812815	0.118975	0.0632106	0.154365	-0.0217625	-0.0815055	-0.287446	-0.156246	-0.215376	-0.248086	-0.202915	-0.203566	-0.0810701	-0.184832	-0.04867	-0.0441335	-0.078989	-0.015308	0.0219725	-0.177965	-0.275765	0.337576	-0.253897	-0.0201745	-0.0499935	0.127531	-0.08898	-0.07702	0.062924	0.244141	0.213797	0.311095	0.0483674
	-0.13032	-0.229113	-0.209551	0.017834	-0.160138	-0.264372	-0.329201	-0.205327	-0.17308	-0.196927	-0.305094	0.126564	0.613541	0.0821805	-0.08877	0.059211	0.266025	-0.266029	-0.0564905	-0.342202	0.112547	0.216618	0.175615	0.207365	0.176668	0.329591	0.138393	0.160299	0.00740004	0.411312	0.096598	-0.0968555	-0.028762	-0.00402299	-0.0555555	0.0381355	0.341778	0.312076	0.262948	0.0182445	0.0150065	-0.0324905	0.511761	0.842693	0.199058	-1.06621	-0.702964	-0.712644	-0.678753
	0.311701	-0.175012	0.0583	-0.361859	-0.167726	0.137718	-0.227599	-0.121427	0.0303435	-0.188547	0.197455	0.268845	0.181622	0.00593951	0.049499	0.179393	0.0491005	0.241534	0.203143	0.091227	-0.190666	0.0495515	0.066384	-0.0125255	0.099482	0.048615	-0.0137675	-0.0573275	-0.05875	-0.0548165	0.146329	0.0530975	0.224195	0.060278	0.362464	0.154279	0.172065	0.161195	0.14082	0.178871	-0.0165095	-0.315424	-0.32048	-0.24213	-0.176928	0.0683835	-0.0033685	-0.027556	0.0954844
	0.527406	0.437702	0.667036	0.497522	0.510115	0.487587	0.504391	0.453377	0.376715	0.416992	0.355883	0.523155	0.28082	0.283383	0.227768	0.219378	0.0779895	0.204903	0.0695004	0.36588	0.303088	0.23421	0.08471	0.282378	0.223288	0.123173	0.134594	0.10003	0.470541	0.0863695	0.04875	0.30217	0.226953	0.180004	0.0857465	0.202179	0.154215	0.302798	0.194051	0.165226	0.252317	0.0864175	0.22762	-0.17802	0.254006	-0.136237	-0.366888	-0.367931	-0.411849
	1.118	0.737685	1.10463	0.466982	0.344484	0.70389	0.689279	0.637641	0.471462	0.00289097	-0.0248955	0.696192	0.08941	0.431421	-0.00727999	0.917121	1.09701	0.613497	0.511971	-0.130189	0.916431	1.31497	1.11151	1.57197	1.25661	1.08756	1.17786	1.11766	1.21327	1.19602	0.378907	1.10406	1.12554	0.80378	0.57513	0.948195	1.43002	0.381301	1.27162	0.711205	0.139487	0.125614	-0.0960301	-0.015505	-0.049201	0.0571255	0.0622565	-0.298254	0.146043
	0.233768	0.133929	-0.084937	0.929946	0.121413	0.019657	0.192756	0.335384	0.213235	0.045849	0.129338	0.245635	0.248735	0.330481	0.261768	0.284756	0.12164	0.327562	0.0973343	-0.143039	-0.23582	-0.137363	-0.280587	-0.173658	-0.437486	-0.3864	-0.401545	-0.424655	-0.34152	-0.341802	0.020282	0.0207005	-0.039804	0.094577	0.0738095	0.0614735	0.087718	-0.095587	-0.056118	0.0685715	0.0202895	0.520916	0.27176	0.417496	0.199234	0.426647	0.377389	0.299452	0.0935263
	0.297889	0.388712	0.375163	0.771834	1.02821	0.245191	0.550519	0.635014	0.335837	0.643844	0.287499	0.007597	0.407616	0.356535	0.280413	0.163483	0.0434975	0.185806	0.0847255	0.647324	0.260585	-0.261972	-0.188287	-0.193132	-0.332855	-0.19993	0.0634645	-0.00429352	0.46407	-0.0874985	-0.061	0.0547985	-0.219757	-0.275544	0.0785525	-0.213012	-0.442951	-0.17397	-0.392412	-0.1981	0.373365	0.286283	0.37288	0.243377	0.625086	-0.346226	0.228574	-0.114745	-0.187977
	-0.65619	-0.538128	-0.700914	-0.660559	-0.514515	-0.612681	-0.575358	-0.548441	-0.521877	-0.468287	-0.668748	-0.533442	-0.460014	-0.520157	-0.490414	-0.549457	-0.570132	-0.766418	-0.404753	-0.637213	-0.59292	-0.628109	-0.705048	-0.819694	-0.884721	-0.908673	-0.524445	-0.847801	-0.55661	-0.783759	-0.09845	0.0339144	0.142196	0.085299	-0.175413	0.113273	0.206576	0.044872	0.321728	0.240321	0.327898	0.363173	0.09116	0.202774	0.290016	0.229156	0.0487515	0.2093	0.221882
	0.039998	0.206845	0.054215	-0.036881	0.060659	0.180426	0.083131	0.009952	0.102531	0.176116	0.198313	0.108858	0.025186	0.0256675	0.04462	0.228549	0.156767	0.171351	0.0870373	0.086982	0.140725	0.135491	0.208056	0.156866	0.349056	0.160605	0.215	0.0610755	0.01255	0.259544	0.304285	0.0476255	0.119728	0.084226	0.28478	0.247989	0.119117	0.015592	0.155431	0.294805	-0.131939	0.0302155	-0.1488	-0.09247	-0.052291	0.0160495	0.0220085	-0.024884	0.039179
	0.02946	-0.094147	-0.312325	0.863739	-0.048218	-0.254264	0.159687	0.240224	0.103058	-0.095707	-0.0282165	-0.119369	0.153513	0.16642	-0.033892	-0.503257	-0.461549	-0.682126	-0.447216	-0.520953	-0.552329	-0.72918	-0.919824	-0.868643	-0.813501	-0.711706	-0.708715	-0.745781	-0.62266	-0.94767	-0.60696	-0.45125	-0.899777	-0.48741	-0.583793	-0.545111	-0.956173	-0.390889	-0.623702	-0.729949	-0.511333	-0.639663	-0.72569	-0.47822	-0.592111	0.547183	0.43049	0.556027	0.142461
	-0.18406	-0.139346	-0.144036	-0.12113	-0.047844	-0.438359	-0.252074	-0.412094	-0.294106	0.0349559	-0.45096	-0.350815	-0.246214	-0.403635	-0.11547	-0.324807	-0.0760655	-0.35004	-0.400284	-0.325103	-0.0849595	-0.210769	-0.318754	-0.324341	-0.290593	-0.32765	-0.18508	-0.245558	0.49165	-0.2464	-0.10078	0.181349	-0.294032	-0.00720999	-0.0126065	-0.100108	-0.094955	0.557338	-0.277865	-0.0180175	-0.0572665	-0.246403	0.04543	-0.20185	-0.0657	-0.0995865	-0.338502	-0.141709	-0.234754
	0.91381	2.40253	1.84316	2.0672	1.89059	2.81959	2.39052	1.15451	1.31974	2.52211	1.77339	1.77148	0.59	0.734917	0.826087	-0.260987	-0.0757375	-0.30526	-0.2407	0.14071	0.307481	0.174614	0.071655	-0.0292995	0.209131	0.301475	0.309714	0.0793225	0.689323	0.157024	-0.26994	-0.0230685	0.527225	0.049487	0.0272405	0.668706	1.17247	0.357886	1.41536	0.414039	0.1217	-0.0762465	-0.2671	0.057484	-0.105824	-0.17706	-0.0779805	-0.276505	-0.125565
	-0.03549	-0.06732	-0.008275	0.258911	0.127406	-0.111979	-0.00145498	0.010762	-0.102792	0.150197	0.258314	0.094695	0.232703	0.208272	0.310476	-0.455167	-0.179981	-0.165633	-0.343841	-0.033764	-0.633779	-0.68064	-0.590201	-0.292735	-0.624451	-0.574574	-0.0997465	-0.585301	0.70607	-0.497945	-0.42354	-0.365811	-0.625117	-0.43644	-0.127005	-0.433878	-0.635586	0.469018	-0.632724	-0.578329	0.36332	0.0379965	0.44547	0.951227	0.163419	0.672872	0.240783	0.710322	0.197504
	-0.40279	-0.591911	-0.736844	-0.479099	-0.793214	-0.474775	-0.510465	-0.523325	-0.515823	-0.637747	-0.641299	-0.60341	-0.417108	-0.391296	-0.682144	-0.424127	-0.623636	-0.615101	-0.511104	-0.635033	-0.551799	-0.57708	-0.653178	-0.25614	-1.18163	-0.811943	-0.749515	-0.757531	-0.48215	-0.682529	-0.77364	-0.571901	-0.813297	-0.63921	-0.663063	-0.567154	-1.06129	-0.820629	-0.710992	-0.646459	-0.360563	-0.760993	-0.57064	-0.84681	-0.520511	-0.897581	-0.699472	-0.654164	-0.69124
	-0.45137	-0.373315	-0.461638	-0.290719	-0.796094	-0.426288	-0.491781	-0.416383	-0.19765	-0.529037	-0.393095	-0.335479	-0.405723	-0.279743	-0.152877	-0.347177	-0.254313	-0.235788	-0.181363	-0.141179	0.416332	0.423812	0.624517	0.366399	0.599094	0.935068	0.284853	0.384506	-0.29329	0.519774	0.071393	-0.0596445	0.577524	0.144335	-0.000730485	0.623321	1.26432	-0.056194	1.37183	0.911137	-0.216941	-0.186479	-0.20764	-0.22615	-0.190248	-0.118408	-0.0271375	-0.146333	-0.143928
	0.000426978	-0.216808	0.149128	0.123936	0.037856	0.215113	-0.078327	-0.130629	0.00625251	0.035823	0.474446	0.13293	0.32553	0.393333	-0.00744399	0.435895	-0.0674255	0.419929	0.29902	0.337468	-0.366229	-0.316769	-0.05774	-0.415659	-0.284033	-0.578218	-0.148291	-0.333427	0.232796	-0.302509	-0.0913001	0.265766	0.172442	0.197044	0.316258	0.0159955	-0.060705	0.409026	-0.047456	0.0957445	0.0386395	-0.0264225	-0.23301	-0.33279	-0.2084	-0.808601	-0.189727	-0.15718	-0.177406
	-0.13466	-0.254333	-0.021148	-0.450779	-0.036607	-0.043928	-0.296126	-0.180238	-0.0224645	-0.203607	0.0985895	-0.022627	0.062437	0.128724	0.106993	-0.054215	-0.400834	0.02364	0.0127115	0.00354999	-0.0138355	-0.136174	0.330148	-0.104095	0.445683	0.184474	-8.34763e-05	0.0309745	-0.11047	0.692369	0.104948	0.151006	0.31258	0.09904	0.00249746	0.141557	0.257282	-0.126334	0.196104	0.0795645	0.190746	0.0366055	-0.29364	0.032561	0.104066	0.183653	-0.0499865	0.116348	0.112872
	-0.56454	-0.033196	-0.13438	0.026951	-0.135511	-0.327382	-0.284902	-0.247483	-0.573461	-0.107197	-0.370175	-0.698851	-0.313425	-0.346188	0.161715	-0.371627	0.0332465	-0.397684	-0.352059	-0.274386	0.0578835	0.179354	0.178829	0.538433	0.19167	0.185248	0.276163	0.472182	0.572907	0.338846	-0.2212	-0.102033	-0.02603	-0.231052	-0.0792255	-0.00219049	-0.134521	0.538731	-0.00159398	-0.0364865	-0.183685	-0.332863	-0.0478601	-0.17324	-0.079828	0.346153	-0.255637	-0.00435802	-0.213883
	-0.24963	-0.246417	-0.146665	-0.430339	-0.443586	-0.36712	-0.431435	-0.286037	-0.218802	-0.405797	-0.0909965	-0.03011	-0.153327	-0.0847585	-0.115725	0.216279	0.280839	0.03881	0.122137	-0.091897	-0.447349	-0.412629	-0.237929	-0.340626	-0.275228	-0.274364	-0.214238	-0.343989	-0.06653	-0.239686	0.119097	0.201646	0.24821	0.267054	0.0847065	-0.0221015	0.015898	0.408656	0.176719	-0.153978	0.0793945	0.0650495	-0.01455	0.205197	0.010635	0.0338205	-0.0781635	-0.068777	-0.012719
	0.250864	0.330853	0.234642	0.463629	0.212119	0.494137	0.38244	0.342336	0.296264	0.312921	0.36373	0.459398	0.333991	0.393058	0.211622	0.334213	0.32807	0.220001	0.260729	0.185326	0.0142995	0.187142	0.220026	0.232074	0.365901	0.255951	0.0551875	-0.0135135	0.1167	0.125744	0.359596	0.168834	0.321656	0.227246	0.181192	0.371867	0.587947	0.222429	0.414254	0.32539	0.112887	0.199047	0.17322	0.206395	0.00947702	0.243032	0.123026	0.103558	0.0308
	-0.63914	-0.800555	-0.491161	-0.779129	-0.656124	-0.492367	-0.711572	-0.455594	-0.538185	-0.409387	-0.611459	-0.538142	-0.322495	-0.515898	-0.431284	-0.733427	-0.531001	-0.717296	-0.550727	-0.322651	-0.534329	-0.86051	-0.690913	-0.749674	-0.862861	-0.814943	-0.498076	-1.02649	-0.61336	-0.97174	-0.36547	-0.489571	-0.657527	-0.67328	-0.496603	-0.802772	-0.696869	-0.731539	-0.800298	-0.458663	-0.443954	-0.772853	-0.70232	-0.77599	-0.471701	-0.740311	-0.678626	-0.562774	-0.769667
	-0.08639	0.506428	0.033843	0.525078	-0.090883	0.20981	0.401966	0.257271	0.555808	0.186853	0.385084	0.278042	-0.162913	0.406007	0.344603	0.27237	0.105445	0.467446	0.357388	0.401208	-0.0135665	-0.100134	0.015583	0.289387	-0.014016	0.237502	0.0039815	0.136762	-0.31337	0.0834375	-0.49623	-0.37232	-0.913107	-0.363635	-0.594523	-0.510938	-1.03124	-0.761359	-0.6006	-0.720089	-0.514483	-0.829394	-0.54997	-0.85691	-0.574271	0.254871	0.386353	0.298454	0.0572085
	0.174004	0.138131	-0.08083	1.19157	0.245086	0.170485	0.429227	0.284211	0.24537	0.223779	0.129408	0.228406	0.394782	0.438327	0.129907	0.096269	0.0883765	0.214986	0.0959908	0.06476	0.158473	0.314929	0.234609	0.335144	0.320152	0.213379	0.113181	0.00938551	0.13656	0.142792	-0.22141	0.0062415	-0.198938	-0.236407	-0.0639205	-0.0693275	-0.388305	-0.306219	-0.216965	0.366024	0.0379385	1.08962	0.856146	0.454693	0.325811	-0.94547	-0.492854	-0.836124	-0.571302
	0.148458	0.22869	0.184277	0.33772	0.313282	0.338435	0.389463	0.306728	0.201145	0.320007	0.219591	0.195913	0.202985	0.278773	0.119213	0.211575	0.0822675	0.6971	0.263557	0.197135	-0.0657875	-0.211909	-0.127256	0.0691065	0.106961	-0.03184	-0.125634	-0.1114	-0.13603	-0.236997	-0.01157	-0.214223	0.038144	-0.093812	-0.00468752	-0.0202035	-0.133311	-0.304619	-0.024201	-0.0604855	0.152056	0.512438	0.09169	0.363118	0.397671	0.326944	0.385552	0.438169	0.0535657
	0.237131	0.41713	-0.04481	1.17138	0.67377	0.114486	0.817823	0.795325	0.459446	0.732334	0.0788715	0.029069	0.200341	0.537236	-0.046307	-0.637547	-0.414022	-0.417485	-0.64519	-0.41573	-0.70842	-0.71638	-0.470733	-0.55553	-0.827681	-0.949583	-0.653185	-0.826171	-0.63237	-0.63563	-0.12724	-0.230132	-0.209189	-0.293518	-0.236543	-0.159183	-0.082814	-0.422689	-0.111711	0.0212815	0.262908	1.45541	1.05703	1.23435	0.932797	0.104134	0.412526	0.422378	0.160429
	0.966124	1.13941	1.17914	1.11939	0.99421	0.914953	1.00305	0.755701	0.512405	0.727878	0.0192475	0.548197	0.40699	0.351022	0.031943	0.596754	0.310713	0.330785	0.361037	0.334678	0.677544	0.236416	0.151622	0.11018	0.263048	0.05067	0.596235	0.29296	0.557265	0.107267	-0.22022	0.131076	-0.04779	0.024455	-0.0608415	-0.0193745	-0.044072	-0.025556	-0.166482	-0.128794	0.567496	0.345482	0.583729	0.434932	0.631702	-0.497845	-0.0974895	-0.031444	-0.182286
	0.393661	0.623412	-0.344644	1.55215	0.223025	0.467566	0.850456	0.904455	0.96589	0.379976	0.452059	0.277755	0.199574	0.780716	0.10674	0.391658	-0.0975115	0.557587	0.303865	0.454592	0.58215	0.23876	0.570323	0.826602	0.428904	0.346838	0.278379	0.295276	-0.10862	0.324336	0.398403	0.522298	0.497232	0.503373	0.600464	0.522986	0.429158	0.16586	0.77681	0.720892	0.126988	1.02483	-0.00764006	0.488123	0.463229	0.315179	0.50732	0.425063	0.142891
	-0.49371	-0.447114	-0.742674	-0.870859	-0.329432	-0.600251	-0.576118	-0.561888	-0.424318	-0.578357	-0.455442	-0.567683	-0.515043	-0.557097	-0.455661	-0.471177	-0.553475	-0.48855	-0.455852	-0.439393	-0.60642	-1.06837	-0.853824	-0.731214	-1.10173	-0.702743	-0.780825	-0.738081	-0.51039	-0.64433	-0.51889	-0.429511	-0.764647	-0.68991	-0.595483	-0.701992	-0.704293	-0.805369	-0.715876	-0.799349	-0.512843	-0.746493	-0.71132	-0.79081	-0.426071	-0.853381	-0.575188	-0.555964	-0.404827
	0.081181	0.053713	0.176436	0.037696	0.147069	0.231194	0.041037	-0.038217	0.0869945	0.241482	0.358955	0.036388	0.200052	0.106862	0.244577	0.490731	0.516237	0.228183	0.186644	0.109627	-0.191656	-0.0775445	-0.169546	-0.139422	-0.056277	-0.087416	0.0339265	-0.104192	-0.15493	0.0161245	0.076061	-0.174649	-0.107829	-0.155707	-0.00368449	-0.119492	-0.188353	-0.158901	-0.122891	0.154274	0.111028	-0.185883	-0.34925	-0.008596	-0.00796103	0.0380935	0.0906955	0.109186	0.0815865
	-0.00459298	-0.052007	0.083766	-0.361269	-0.209457	-0.000279993	-0.159934	-0.067781	-0.0567505	-0.370767	-0.0252095	-0.06381	-0.105526	-0.229547	0.074492	0.241616	0.232819	-0.030637	0.0831264	0.197342	0.0367875	0.327009	0.249351	0.224088	0.241472	0.141859	0.0428155	0.267352	-0.53093	0.198504	-0.0159701	-0.204666	0.150671	-0.061467	-0.309113	0.0827935	0.187466	-0.328929	0.183956	0.142752	0.129903	0.198693	-0.11815	-0.023879	0.081396	0.102602	0.0494425	-0.034384	0.030381
	-0.67992	-0.407599	-0.814214	-0.841899	-0.478579	-0.486426	-0.681217	-0.608605	-0.520227	-0.775327	-0.526184	-0.344137	-0.482479	-0.730287	-0.489055	-0.690397	-0.653137	-0.574115	-0.456427	-0.572413	-0.6871	-0.7767	-0.717231	-0.679794	-0.921781	-0.843133	-0.815385	-0.45709	-0.60049	-0.592927	-0.60691	-0.48979	-1.04944	-0.53899	-0.599193	-0.53065	-0.631206	-0.581089	-1.00167	-0.63886	-0.479183	-0.808533	-0.61606	-0.58838	-0.653051	-0.152215	0.17312	-0.025308	0.00352
	0.204826	0.44046	0.273008	0.061917	0.689184	0.496267	0.589015	0.163373	0.350317	0.379206	-0.00103249	0.103096	0.132763	-0.190621	0.248062	-0.025025	0.299673	0.153811	0.367058	0.6283	0.285803	0.16678	0.426482	0.172047	0.615621	0.490174	1.0018	0.279646	0.576955	0.532207	0.07755	-0.178668	-0.221977	-0.335197	0.154788	-0.293693	-0.259199	-0.150241	-0.47993	0.0675665	0.18705	-0.0270525	0.34868	-0.19293	0.137416	-0.434363	-0.260077	-0.466609	-0.34245
	0.090547	0.137978	0.089417	-0.110412	-0.031216	0.103147	-0.213336	-0.127263	-0.0192965	-0.120907	-0.293535	0.266146	0.153154	0.144109	-0.094508	-0.268297	-0.0964935	-0.31351	-0.0317265	-0.071251	0.0082075	0.562726	0.406086	0.332792	0.506055	0.729438	0.215126	0.239429	-0.13159	0.430594	0.180899	0.100859	0.03318	0.158803	0.0706875	0.419499	0.468501	-0.068723	0.313346	0.239255	-0.0255905	0.0400565	0.10185	0.100325	-0.056739	0.162963	0.0376855	0.013676	-0.018723
	-0.51173	-0.364182	-0.838114	-1.05837	-0.766054	-0.631391	-0.747437	-0.608097	-0.489447	-1.04002	-0.493784	-0.467179	-0.478386	-0.436703	-0.281298	0.000926018	-0.0602685	0.209113	-0.0051425	0.218852	-0.0949985	0.0750955	-0.081623	-0.0293195	0.01398	-0.137229	0.0789035	-0.00274949	0.310335	-0.00503048	-0.76004	-0.43633	-0.611527	-0.48164	-0.487172	-0.885153	-0.908953	-0.695069	-0.998418	-0.655329	-0.614854	-0.709443	-0.63433	-0.79784	-0.457621	-0.856251	-0.580629	-0.553884	-0.54722
	0.1362	0.147866	0.268454	0.482411	0.446497	0.121677	0.322777	0.166034	0.0370175	0.485816	0.158389	0.030873	0.088816	0.142803	0.167587	0.130754	0.0491185	0.150167	0.0994451	0.208305	0.0861135	0.0271595	-0.012015	-0.000731498	0.00981799	0.075195	0.253371	0.159991	0.313338	0.137337	-0.07422	0.0178925	-0.291749	-0.208209	0.0911005	-0.26305	-0.27166	0.099544	-0.25945	-0.194431	0.105377	0.122385	0.33346	0.178689	0.270776	-0.00024049	0.0470815	-0.206848	-0.046148
	-0.00168201	0.164707	0.402381	0.909338	0.442658	0.619265	0.463285	0.0994173	0.0257875	0.763891	0.525326	0.228866	0.048397	0.142341	0.132258	0.491381	0.457851	0.492646	0.536106	0.242477	0.468614	0.755469	0.681375	0.682343	0.5195	0.583831	0.0614955	0.347304	-0.56529	0.325405	-0.08784	-0.0259875	0.616696	0.00551799	-0.169458	0.391663	0.647167	-0.511589	0.9135	0.484471	-0.0097245	-0.0978685	-0.44131	-0.25762	-0.107635	-0.0335535	0.132521	-0.014753	-0.147625
	0.136485	0.504452	0.647516	0.647579	0.420244	0.732597	0.770088	0.248046	0.137802	0.573485	0.372787	0.674807	0.096545	0.262096	0.291981	0.221361	0.368638	0.001756	0.0146465	0.09639	-0.175413	0.159268	0.00459999	0.113636	0.162829	-0.09658	0.0976345	0.0283535	-0.13244	-0.0712135	0.196128	0.114359	0.259064	0.186848	0.188231	0.136477	0.1285	0.225279	0.411115	0.446535	-0.0891645	-0.266944	-0.21796	-0.0889601	-0.251051	0.0520705	0.0145375	0.040482	0.03413
	-0.010577	0.047703	0.09869	0.063526	0.112257	0.075743	0.057936	-0.015804	0.0330355	0.095846	0.619866	0.171459	0.174381	0.258909	-0.007007	0.463583	0.12854	0.139163	0.190751	0.00920701	0.130174	-0.103693	0.071508	0.0659295	0.180711	0.058407	0.00335351	-0.00502549	-0.08953	0.0249485	0.182975	0.131658	0.168237	0.072801	-0.0335795	0.104548	0.115543	0.160189	0.15807	0.0463115	0.0965435	-0.0817725	0.0203399	0.010786	0.00304598	-0.394668	-0.0158295	-0.00676098	-0.208529
	0.043015	0.035699	0.08786	-0.015099	0.133959	0.196739	0.083736	0.149426	0.151943	0.299644	0.336291	0.316769	0.303617	0.20546	0.126805	-0.093103	-0.102869	-0.107378	-0.0278375	0.261726	0.366475	0.0492495	0.189866	0.0796535	0.162811	0.353321	0.394783	0.222639	0.638757	0.394924	-0.36764	-0.36118	-0.063262	-0.279525	0.0941775	-0.215351	-0.128366	-0.306559	-0.184274	-0.149273	0.227343	0.161033	0.10278	0.052272	0.325704	0.376261	0.158168	0.23401	0.147188
	0.246549	0.271908	0.158969	0.428033	0.380624	0.340254	0.284194	0.284598	0.359474	0.089775	-0.00669949	-0.071017	-0.061979	-0.146762	-0.164799	-0.081751	-0.0563225	-0.062827	-0.196007	-0.137515	0.206977	0.429514	0.481684	0.456649	0.480359	0.542176	0.379461	0.440655	-0.02521	0.360891	-0.08494	-0.172878	-0.203174	0.060845	-0.104117	0.0996405	0.052572	-0.380169	0.020201	-0.0549365	0.245926	0.395802	0.17154	0.34025	0.280798	0.585757	0.448232	0.417133	0.38868
	-0.14499	0.046744	-0.016312	0.087343	0.066429	-0.110812	-0.077614	-0.056111	-0.107831	0.237162	0.0492745	0.118106	-0.068882	0.0583325	0.077467	0.074959	0.0151705	-0.063047	0.0632106	0.310907	0.354641	0.299958	0.304431	0.185632	0.178629	0.000211	0.360595	0.394766	0.832731	0.145572	0.166181	0.331648	0.240256	0.188194	0.598502	-0.0010445	0.087601	0.535259	-0.04162	0.124141	0.106716	0.134221	0.11294	-0.06322	0.098882	-0.147907	0.68548	0.690979	-0.118016
	-0.1825	-0.233788	-0.354774	0.618213	-0.190664	-0.345676	-0.062528	0.156205	0.10344	-0.427787	-0.124398	-0.181954	-0.014647	0.274534	0.186128	-0.027609	-0.10874	0.120391	0.0326065	0.056452	-0.468829	-0.229324	-0.430142	-0.282351	-0.690001	-0.482055	-0.522715	-0.506553	-0.52192	-0.600125	-0.29597	-0.0583915	-0.42155	-0.258027	-0.332782	-0.308463	-0.252913	-0.287246	-0.0915	-0.485199	-0.0199805	0.45621	0.3461	0.727047	0.196888	0.687181	0.374837	0.488258	0.33783
	0.245396	-0.023777	0.189378	-0.029675	0.047495	-0.02003	-0.149218	0.016067	-0.0799385	0.166626	-0.00660248	0.285472	0.183306	0.0615285	0.08728	0.051395	0.466357	-0.028422	0.0282285	-0.23426	0.115157	0.717643	0.457048	0.306359	0.21274	0.639295	0.0253135	0.188288	-0.1339	0.30502	0.476492	-0.0125645	0.25349	0.445062	-0.335203	0.718898	0.776742	-0.308969	0.880499	0.441142	-0.0677065	-0.0801125	0.526422	0.604787	0.170211	0.681773	-0.00858548	0.434399	0.234188
	0.0811	0.407155	0.380352	0.258402	0.328823	0.278223	0.275494	0.192932	0.288359	0.368105	0.515643	0.274313	0.228596	0.166458	0.312463	0.086908	0.318691	0.183668	0.289277	0.425575	0.0558095	0.0585085	0.039515	0.0686665	0.337811	0.136062	0.175041	0.0621045	0.12713	0.149263	0.107676	0.227813	0.208352	0.276176	0.273114	0.213017	0.708411	0.420347	0.390412	0.0275795	-0.0240365	0.123956	0.08992	0.196021	-0.120547	0.101224	0.0534465	-0.119894	-0.092342
	-0.32116	0.049673	-0.413353	0.779235	-0.469177	-0.074009	0.134701	0.221088	0.10393	0.085272	0.0562675	-0.320652	-0.640996	0.284272	0.260542	0.027789	-0.0125965	0.297433	0.112046	0.316228	-0.199809	-0.30443	-0.231908	-0.0347315	-0.504594	-0.078068	-0.203833	-0.175844	-0.36633	-0.431153	-0.0793701	-0.00365955	-0.446671	-0.326742	0.0301815	-0.417798	-0.522097	-0.00199297	-0.174397	0.0267885	0.0737225	0.958947	0.26286	0.56768	0.510135	0.322028	0.136697	0.362167	0.154606
	-0.0496601	-0.37017	-0.296206	-0.793909	-0.451342	-0.314085	-0.477149	-0.349439	-0.250565	-0.188417	-0.297844	-0.346723	-0.167758	-0.220593	-0.273134	-0.433897	0.0273125	-0.310815	-0.177487	-0.263037	0.24073	0.362112	0.271699	0.0823105	0.270207	0.417128	0.0584755	-0.18027	0.04948	0.00209951	0.0619	0.0778035	0.526091	0.307208	0.0218465	0.248066	0.371634	0.016542	0.351097	0.386104	0.139507	0.210519	-0.0109901	-0.0426301	0.199254	-0.11879	-0.0822375	-0.217774	0.0651634
	-0.22462	-0.371863	-0.023463	-0.931889	-0.420995	-0.011472	-0.428123	-0.211113	-0.119552	-0.505617	-0.0744895	-0.35412	-0.326471	-0.201291	-0.059492	-0.691607	-0.456233	-0.725077	-0.545949	-0.506153	-0.675109	-0.851779	-0.834194	-0.753293	-0.929331	-1.00588	-0.642025	-0.672251	-0.50552	-1.0055	-0.56688	-0.46599	-0.131154	-0.54957	-0.631123	-0.664926	-0.930673	-0.338699	-0.891758	-0.470401	-0.462584	-0.547284	-0.59484	-0.82991	-0.568661	-0.825261	-0.662336	-0.398473	-0.514068
	-0.45686	-0.473366	-0.489464	-0.734739	-0.547854	-0.632091	-0.600872	-0.67246	-0.653871	-0.717867	-0.422724	-0.491016	-0.343202	-0.509567	-0.49888	-0.07174	-0.102829	0.004843	-0.0300935	0.077081	-0.367894	-0.454059	-0.100154	-0.400388	-0.115682	-0.33393	-0.169161	-0.297008	0.1581	-0.19351	-0.53521	-0.517121	-0.631707	-0.58762	-0.591802	-0.625531	-0.819563	-0.830939	-0.913558	-0.600559	-0.410534	-1.04307	-0.52946	-0.71705	-0.510171	0.454706	0.0473175	0.223885	0.414341
	-0.69375	0.037193	0.363322	-0.454309	0.055389	0.022083	-0.010479	-0.505341	-0.360691	0.650357	-0.234856	0.341244	-0.145642	0.561018	0.787008	-0.527157	-0.187093	0.894296	-0.91494	1.11508	0.372295	0.185643	0.16737	-0.570848	-0.023328	-0.079071	1.21666	-0.364931	0.304809	0.24972	0.829769	1.54502	0.224912	0.216584	2.04449	-0.726252	-0.574624	0.246253	-1.05985	0.776959	-0.877154	-1.19628	-1.11341	-0.48566	-1.25624	-0.93476	-0.51053	-0.348947	-0.590316
	-0.46294	-0.193021	-0.284602	-0.083545	-0.390668	-0.25883	-0.36459	-0.144967	-0.291619	-0.281107	0.242861	-0.049196	-0.110989	0.0170535	0.243904	-0.026963	0.0080145	0.029429	-0.0229575	0.122328	0.243607	0.143584	0.132969	0.0864135	0.162615	0.263485	0.119066	0.154719	0.366299	0.131965	0.058805	0.0358534	0.393616	0.082552	0.129437	0.340938	0.470684	0.210551	0.573061	0.257502	-0.0480965	-0.00392851	-0.07916	0.073327	0.029324	0.00240152	0.0213385	0.072513	-0.075755
	-0.07671	-0.18263	0.074063	-0.709729	-0.085244	-0.114014	-0.533604	-0.281717	-0.124693	-0.228137	0.21458	0.016331	0.078624	-0.188442	0.292277	0.195219	0.377684	0.025153	0.132497	0.09374	0.0918855	0.270202	0.505665	0.496075	0.528533	0.453407	0.202709	0.271037	-0.15298	0.400503	0.28978	-0.156163	0.428044	0.177199	-0.140283	0.547925	0.525944	0.00913301	0.463695	0.421002	-0.199089	-0.403333	-0.57984	-0.3558	-0.330148	-0.0821805	-0.0592755	-0.060481	-0.078111
	0.580369	0.442249	0.499364	0.501073	0.601962	0.778351	0.615024	0.663645	0.387439	0.702398	0.452482	0.534232	0.189002	0.282669	0.125077	0.7448	0.548643	0.676877	0.80682	0.395207	0.687661	0.700046	0.886042	0.822473	1.01182	1.05695	1.05043	0.605076	0.490543	0.736354	0.248237	0.314037	0.601182	0.47003	0.0010635	0.396087	0.608852	0.381787	0.712074	0.356986	0.386784	0.847196	0.476806	0.550669	0.413736	0.459017	0.291963	0.419642	0.212207
	-0.47024	-0.641225	-0.687524	-0.646719	-0.666684	-0.644941	-0.494954	-0.514219	-0.60284	-0.764097	-0.378439	-0.391698	-0.330533	-0.492657	-0.490156	0.086502	0.318529	-0.005835	-0.0447375	0.008627	0.391941	0.479453	0.530208	0.582927	0.556793	0.667244	0.810953	0.62795	0.62575	0.681013	0.586849	0.150321	0.217475	0.42116	-0.0307215	0.44414	0.190009	0.142423	0.390545	0.579949	-0.166408	0.0807405	0.29505	0.563565	0.078766	-1.01323	-0.618738	-0.599314	-0.540316
	0.045307	0.049041	0.181926	0.327563	0.098225	0.309532	0.184338	0.110935	0.244513	0.301436	0.511454	0.428497	0.318085	0.369699	0.295043	0.157215	0.111152	-0.011506	-0.0326005	-0.250439	-0.247075	-0.40141	-0.353218	-0.337364	-0.239921	-0.43549	-0.264041	-0.353671	0.07693	-0.306418	0.410549	0.68467	0.752274	0.433582	1.02073	0.28829	0.122469	0.683843	0.076794	0.704373	0.0416755	0.250887	-0.0413701	-0.28683	-0.134683	-0.487128	0.101819	0.052899	0.0358456
	-0.53926	-0.637405	-0.692504	-0.682659	-0.799714	-0.489242	-0.418712	-0.452775	-0.72255	-0.611257	-0.451039	-0.344206	-0.398298	-0.338146	-0.338794	0.165838	0.170204	0.004213	0.0873108	0.223671	0.265072	0.325034	0.20341	0.252703	0.202634	0.341991	0.560684	0.335384	0.584324	0.385867	-0.0517201	0.0583594	-0.140138	-0.124535	0.24602	0.0531285	-0.00238501	0.150615	-0.015411	-0.0102755	0.00215954	0.497256	0.45544	0.539384	0.305287	-0.365579	0.173059	0.061164	0.0526497
	-0.43333	-0.505795	-0.748874	-0.696419	-0.862464	-0.712691	-0.507446	-0.517794	-0.62636	-0.613087	-0.677858	-0.515937	-0.363385	-0.364669	-0.618457	-0.501837	-0.571473	-0.380819	-0.73272	-0.398043	-0.607269	-0.75818	-0.578999	-0.595653	-0.889731	-0.813243	-0.509506	-0.88059	-0.72166	-0.645049	-0.66804	-0.551991	-0.994527	-0.57628	-0.734403	-0.679862	-1.17331	-0.561159	-0.928348	-0.434761	-0.601943	-0.792563	-0.70473	-0.5793	-0.601271	-0.879601	-0.423046	-0.468252	-0.573499
	0.00278798	-0.518607	0.407002	-0.17279	0.572127	-0.045001	0.299188	0.324767	0.00667952	0.062626	0.598623	0.680237	0.757211	0.377021	0.572004	-0.091236	-0.374036	-0.010102	0.149478	0.852947	0.795021	1.13903	1.37322	1.20918	1.26544	1.44581	1.12795	1.14533	0.18931	1.27811	-0.30033	-0.114513	0.587034	0.130441	-0.232673	-0.559201	-0.462248	-0.421209	-0.202048	-0.271504	0.270312	-0.182803	0.18758	0.0959	0.289521	0.426922	0.445931	0.192364	0.395319
	0.080723	0.327087	0.306479	0.104714	0.203802	0.196215	0.187307	0.154231	0.107758	0.320971	0.163445	0.195595	0.019443	0.0705885	0.113392	0.102783	0.178252	0.018708	0.101508	0.113267	0.127937	0.19954	0.283636	0.153149	0.327958	0.332527	0.195269	0.201747	0.16581	0.300375	0.342456	0.177406	0.280806	0.405493	0.237411	0.502617	0.609435	0.194893	0.422981	0.409846	-0.229069	-0.0657795	0.18846	0.162255	-0.040388	0.363385	0.0896795	0.148428	0.148903
	-0.0203401	0.027872	0.166992	0.041797	0.31977	-0.049923	0.08179	0.0352396	-0.0366095	0.083542	-0.0129145	0.194032	0.194007	-0.183325	0.06277	0.00634402	0.133171	-0.159378	-0.0800995	-0.062628	0.0344875	0.138245	-0.200212	-0.0355395	-0.039462	-0.100571	-0.114119	-0.115436	0.58821	-0.0560305	0.193589	0.127151	-0.192128	0.080524	0.269183	0.0248775	-0.043614	0.409468	-0.293826	-0.134975	-0.0743565	-0.160066	0.01864	0.145988	-0.046072	-0.103553	-0.159054	-0.095465	-0.06372
	-0.47965	-0.41326	-0.224544	-0.491959	-0.080688	-0.116007	-0.310828	-0.263999	-0.510547	-0.088037	0.318844	0.216899	0.247895	0.197118	0.238166	0.396892	0.42318	0.015202	0.139753	0.079558	-0.115022	-0.0592275	-0.102464	-0.0435315	-0.090676	-0.319552	-0.239482	-0.10171	-0.31474	-0.385737	0.224721	0.0524585	0.597865	0.344897	0.164704	0.28988	0.435615	0.380941	0.453433	0.47631	-0.0975485	-0.136583	-0.28771	-0.024768	-0.174294	0.891033	0.438617	0.605441	0.665761
	-0.08255	-0.020569	0.262131	0.524011	0.218213	0.223416	0.292135	0.21217	-0.000761494	0.34072	0.0729785	-0.04106	0.065362	-0.115599	0.11644	0.636692	0.0309005	0.282595	0.410089	0.19251	0.366838	0.558376	0.568465	0.456368	0.324898	0.647063	0.253811	0.447435	0.317245	0.548274	-0.70897	-0.442541	-0.471967	-0.47975	-0.672343	-0.805363	-0.750873	-0.673689	-0.984558	-0.61895	-0.441263	-0.624694	-0.47711	-0.6507	-0.642461	0.660645	0.138535	0.346272	0.146473
	-0.58627	-0.611894	-0.789474	-0.942019	-0.522524	-0.758871	-0.562305	-0.749419	-0.57871	-0.815627	-0.624719	-0.518054	-0.562084	-0.260917	-0.525513	-0.621217	-0.544621	-0.562565	-0.445908	-0.608343	-0.60558	-0.524349	-0.730198	-0.486769	-1.01222	-0.776183	-0.618195	-0.642981	-0.57905	-1.18581	-0.59429	-0.36724	-0.907907	-0.390019	-0.694543	-0.975602	-0.662868	-0.379719	-0.825428	-0.815419	-0.539673	-0.747273	-0.71155	-0.53646	-0.592141	0.459689	0.158323	0.311112	0.184601
	0.852319	0.305211	0.65397	0.57333	0.67377	0.310307	0.280492	0.523214	0.22121	0.521022	0.16874	0.349038	0.51058	0.328776	0.020066	0.104649	0.363381	0.197718	0.215986	0.275823	0.514636	0.305161	0.753247	0.312106	0.287272	0.407616	0.327784	0.301194	0.394314	0.287573	0.552057	0.314708	0.196871	0.579262	0.0505525	0.910329	0.66219	0.313699	0.786734	0.628477	-0.147281	0.182524	0.35735	0.325026	0.132371	0.470803	-0.134636	0.244223	0.0978396
	0.240727	0.276005	0.578346	0.437725	0.630025	0.03634	0.294113	0.355282	0.000429526	0.430618	0.10235	0.017206	0.10584	0.0540885	0.122531	0.366109	0.102975	0.0983187	0.0470055	0.329219	0.357736	0.113271	-0.086298	-0.00125149	-0.044008	-0.07499	0.14163	0.0122825	0.38285	0.20798	-0.40133	-0.198629	-0.379949	-0.331335	-0.190373	-0.168789	-0.060538	-0.168297	-0.254561	-0.182164	0.306135	0.203699	0.36811	0.289919	0.336169	0.175737	0.202129	0.187966	0.0883213
	0.232096	0.132787	0.463923	-0.092714	0.111104	0.103501	-0.036579	0.0426063	0.0105605	0.090663	-0.125261	0.099777	-0.071708	0.0759935	0.181979	0.137392	0.336533	0.231222	0.18096	0.073205	0.250692	0.730053	0.463809	0.806825	0.535306	0.372191	0.386685	0.383574	0.846118	0.344022	0.080385	0.804015	0.58787	0.560798	0.64959	0.432613	0.926834	0.014641	0.823007	0.256205	-0.0941895	-0.295964	-0.14827	-0.13101	-0.299962	-0.304462	-0.25096	-0.418094	-0.120046
	0.197989	0.445136	0.405915	0.882627	0.891023	0.551655	0.649101	0.510264	0.128458	1.02345	0.48068	-0.010976	0.00785501	0.110346	0.163546	-0.024095	-0.211753	0.049007	-0.0115715	0.658866	0.234957	-0.149359	-0.213234	-0.331321	-0.22021	-0.208987	0.14505	0.0320265	0.332024	0.0507925	-0.2065	-0.0547695	-0.694317	-0.48909	0.146704	-0.565692	-0.49523	-0.263114	-0.578292	-0.705199	0.311633	-0.0323445	0.45819	0.111016	0.566766	0.00162549	0.0975225	-0.036517	-0.140729
	0.158267	0.146025	0.029497	0.556845	0.063085	0.261292	0.20961	0.247781	0.31061	0.0464869	0.359677	0.263688	0.082663	0.314582	0.320558	0.157738	0.135007	0.28073	0.200617	0.314335	-0.242778	-0.162396	-0.258781	-0.0641285	-0.103608	-0.104006	-0.108204	-0.294868	0.1337	-0.235932	0.00646001	0.149769	-0.060311	0.101205	0.137572	0.0458275	-0.00468399	0.202855	0.061427	0.0669155	0.162451	0.353267	0.17662	0.385284	0.239301	0.49501	0.27037	0.361114	0.184461
	0.162243	0.193698	0.419701	0.479007	0.417613	0.249725	0.461903	0.37394	0.164728	0.589035	0.241916	0.475978	0.429866	0.381344	0.255903	0.185253	0.0386575	0.16074	0.0401305	0.396275	-0.0333035	-0.0898175	-0.026926	-0.0786075	-0.399719	-0.275066	-0.0635535	-0.126744	0.0462199	-0.221403	0.163873	0.0266365	0.070887	0.00385901	0.237497	-0.244491	-0.46974	0.082073	-0.300886	-0.129245	0.173835	-0.0375335	0.28215	-0.024195	0.209317	-0.329798	0.0243755	-0.082092	-0.041283
	-0.48681	-0.606393	-0.496469	-0.486109	-0.575494	-0.628841	-0.769927	-0.551031	-0.505001	-0.909687	-0.493068	-0.382367	-0.474615	-0.316904	-0.265916	1.42658	0.981593	1.34508	1.05905	1.50978	0.370421	0.346681	0.543979	0.860175	0.899652	0.428147	1.16977	0.943937	0.697441	0.862553	-0.0565401	0.0780595	-0.151605	-0.11528	-0.0546495	-0.172776	-0.149867	0.000961035	-0.015604	-0.1593	0.298256	0.0811895	0.02161	0.283795	0.099091	-0.64509	-0.0284705	0.186357	0.0494851
	-0.11124	-0.023796	-0.050772	-0.138888	-0.112579	0.053431	0.015723	-0.141256	-0.0591075	-0.074127	0.192602	0.251688	0.171979	0.0810575	-0.022669	0.148334	0.229435	0.253541	0.379272	0.201745	0.0549315	0.232699	0.349476	0.0770655	0.459322	0.313127	0.237333	0.221353	0.12698	0.377986	-0.65106	-0.38295	-0.867377	-0.46411	-0.664893	-0.728383	-0.724963	-0.790489	-0.763988	-0.461657	-0.414243	-0.549474	-0.65853	-0.79841	-0.618291	0.0656125	0.175299	0.26159	0.215894
	0.187173	0.141253	0.4245	0.059206	0.262314	0.476267	0.117039	0.111284	0.123879	0.195536	0.309691	0.323864	0.143243	0.153679	0.103554	0.228072	-0.00207049	0.268679	0.283985	0.43987	0.169908	0.185241	0.385661	0.19805	0.420328	0.431671	0.440279	0.369709	0.07669	0.283832	0.0835159	0.18178	0.22118	0.109671	0.14522	0.1671	0.24422	0.113473	0.243432	0.241441	0.129006	0.164475	0.08244	0.151862	0.128089	0.00700749	0.138171	0.258147	0.0596118
	-0.60646	-0.753235	-0.742584	-0.777829	-0.675074	-0.615231	-0.375353	-0.567539	-0.433806	-0.871237	-0.459931	-0.655249	-0.431446	-0.516407	-0.540414	-0.661697	-0.492524	-0.456045	-0.473178	-0.285384	-0.486739	-1.0314	-1.0366	-0.689143	-0.898701	-0.669443	-0.823406	-0.758501	-0.81096	-0.89854	-0.0241401	0.349893	0.074669	0.017247	0.290891	-0.00412048	-0.044127	0.35986	-0.08528	0.0238645	-0.148587	0.0521485	0.0684	0.108324	-0.179186	0.667295	0.349472	0.976471	0.225409
	-0.58076	-0.549933	-0.664294	-0.734679	-0.580424	-0.657791	-0.584441	-0.719724	-0.426965	-0.688837	-0.380917	-0.406601	-0.427246	-0.399702	-0.477449	-0.661127	-0.387588	-0.399567	-0.475256	-0.578243	-0.481759	-0.798419	-0.562956	-0.905374	-0.806741	-1.10308	-0.978076	-0.579251	-0.62166	-0.67057	0.363059	0.144563	0.175949	0.080669	0.488487	0.288751	0.220578	0.806119	-0.00945801	0.0891345	-0.487574	0.39211	0.12865	0.140909	-0.357297	-0.76386	-0.39775	-0.535794	-0.380148
	-0.61807	-0.604619	-0.567134	-0.911939	-0.47711	-0.573091	-0.819817	-0.627527	-0.606381	-0.877537	-0.524823	-0.416734	-0.442942	-0.542707	-0.495732	0.30815	0.336142	0.168759	0.123723	0.147456	-0.0994245	0.118438	0.00963999	0.143912	0.135384	0.254184	0.104795	0.0514045	-0.00845003	0.14661	-0.46237	-0.398991	-0.616747	-0.53596	-0.536833	-0.595439	-0.959023	-0.649819	-0.774238	-0.654789	-0.458743	-1.02414	-0.73234	-0.82047	-0.502401	-0.91152	-0.416752	-0.767974	-0.489941
	0.902747	0.687495	0.956074	0.883552	1.00607	0.59098	0.680447	0.715436	0.348478	0.885437	0.211667	0.201241	0.317418	0.0952695	0.074595	0.13094	-0.279182	0.009163	-0.147604	0.194324	0.243362	0.0148925	-0.260658	-0.105646	-0.303926	-0.140249	0.233448	0.00302748	0.648778	0.0633265	-0.27728	-0.0953615	-0.504937	-0.46938	-0.198443	-0.48505	-0.626169	-0.250264	-0.696298	-0.467065	0.443425	0.0612485	0.779241	0.136145	0.496529	-0.231	0.108189	-0.016858	-0.090048
	0.131684	0.183776	0.277532	0.13474	0.06372	0.243366	0.125715	0.154795	0.138175	0.257389	0.436606	0.148701	0.124053	0.187108	0.320428	0.113146	0.11501	0.174512	0.159875	0.139279	0.133058	0.149575	0.177383	0.296254	0.284469	0.197566	0.0681755	0.244108	0.09377	0.253978	0.077137	0.0863085	0.299216	0.211487	0.248374	0.36469	0.655771	0.314038	0.591549	0.315991	0.340952	0.235153	0.0637999	0.569258	0.213326	-0.20801	0.294951	0.266099	0.138581
	-0.38387	-0.436698	-0.616374	-0.710349	-0.784054	-0.675881	-0.819677	-0.456695	-0.328598	-0.559377	-0.659829	-0.577493	-0.353765	-0.315051	-0.383741	0.313266	-0.0143155	0.280996	0.13748	0.48682	0.248372	0.205971	0.258798	0.22412	0.500839	0.263251	0.630389	0.47053	0.66802	0.538836	0.782283	0.589093	0.779975	0.40225	1.17904	0.744927	0.866279	0.620979	0.42713	0.71901	0.14617	0.435346	0.0682799	0.515856	0.742315	-0.00142451	-0.0770965	-0.178628	-0.183617
	-0.28656	-0.179578	-0.364123	0.11939	-0.232956	-0.148379	-0.317329	-0.305737	-0.160874	-0.135587	-0.244902	0.017807	-0.190484	-0.176403	-0.079851	-0.338357	-0.0484245	-0.116322	-0.234495	-0.056593	-0.12084	0.0585085	-0.196812	0.0921485	0.042355	0.065969	0.228262	-0.0673825	0.804763	0.0556595	0.00271994	0.188942	0.083114	-0.029517	0.441454	-0.0390405	-0.085207	0.630077	-0.114498	0.0985835	0.0373005	-0.238441	-0.2181	-0.14969	-0.123891	-0.0232025	-0.448376	-0.380587	-0.414106
	0.629359	0.574791	0.645774	0.64733	0.730348	0.736445	0.872565	0.365799	0.26158	1.12033	0.317792	0.28775	0.127175	0.0471845	-0.00624201	0.169543	-0.0601735	-0.079863	-0.0963505	-0.126646	0.140685	0.129485	0.419672	0.0831285	0.513214	0.473175	0.747253	0.349454	0.838036	0.549562	0.078046	-0.0187385	-0.242391	-0.181272	0.338227	0.0259305	0.127133	0.442329	-0.105536	0.192533	-0.337896	-0.0227945	0.4576	0.154803	-0.102594	0.692909	0.925695	0.989951	1.00306
	-0.13426	-0.030253	0.029516	-0.012345	0.132127	-0.096149	0.139519	0.0456671	-0.0861615	0.082596	0.0280345	-0.345376	-0.135494	-0.227459	0.165277	-0.05717	-0.0453795	-0.056715	0.0199575	-0.012293	0.310318	0.0997905	0.054771	-0.0338835	0.204751	0.283761	0.234304	0.282566	0.434155	0.21806	0.102188	0.100768	-0.198337	0.06905	0.193734	0.0309705	0.148435	0.390662	0.063644	0.268335	0.142418	0.154617	0.38131	0.348024	0.089196	0.310073	0.0208235	0.112425	0.105397
	-0.52436	-0.31703	-0.769304	-0.539569	-0.627484	-0.852221	-0.596825	-0.638905	-0.631331	-0.739067	-0.488358	-0.635445	-0.559012	-0.493097	-0.382521	-0.631877	-0.579268	-0.365047	-0.480475	-0.452913	-0.60099	-0.724599	-1.04003	-0.828474	-1.02625	-0.5857	-0.541495	-0.559621	-0.98688	-0.69481	-0.26378	0.0296675	0.162187	-0.061078	-0.144726	-0.0703185	-0.033933	-0.12026	0.026317	0.00909451	0.0846535	-0.0520805	-0.0254501	-0.08035	-0.09376	-0.489722	-0.288137	-0.36139	-0.260346
	-0.06934	0.016274	-0.026814	0.350982	0.153209	0.23	0.285899	0.0648884	-0.0633235	0.467367	0.241622	0.137785	0.159402	0.143227	-0.011953	0.243075	0.227982	0.280463	0.255871	0.066535	-0.0467515	0.0229565	-0.060163	0.0125135	-0.040551	-0.106938	0.00264153	-0.00634851	0.08157	-0.182733	0.175143	0.160606	0.245422	0.227041	0.401228	0.200157	0.308135	0.21621	0.301952	0.250623	0.0219455	0.175193	0.28284	0.189954	0.139433	0.100018	-0.179383	-0.019134	-0.075288
	-0.22892	-0.265637	-0.181351	-0.235491	-0.270476	-0.116702	-0.254963	-0.197078	-0.262573	-0.0631571	0.0281855	-0.178982	-0.233401	-0.171186	-0.15918	-0.083094	0.0228855	-0.050764	-0.0344185	-0.277133	-0.0326205	-0.23987	-0.284107	-0.256602	-0.104639	-0.066404	-0.349847	-0.165713	0.542052	0.0582495	-0.05518	0.509105	0.336706	0.077229	0.823084	-0.156023	-0.290131	0.594298	-0.295278	0.379573	-0.0256355	0.153805	-0.22413	-0.32182	-0.03599	-0.247168	-0.223871	-0.155718	0.001433
	-0.40161	-0.898895	-0.428849	-0.628119	-0.421911	-1.15095	-0.724191	-0.743386	-0.829161	-0.731197	-0.685369	-1.3028	-0.985799	-0.678998	-0.592999	-0.899227	-0.869689	-1.09357	-0.95246	-1.05771	-0.37232	-0.94533	-0.821494	-1.17705	-1.34831	-1.14149	-1.01515	-0.828481	0.11637	-0.46532	-0.62809	0.310442	-1.04481	0.057462	-0.937903	-0.734842	-0.797063	0.777151	-0.877258	-0.353906	-0.0833245	-0.425733	0.09815	-0.35306	-0.670851	-0.0697285	-0.270196	-0.389968	-0.459839
	-0.21199	-0.249369	-0.115428	-0.254429	-0.208969	-0.130218	-0.187827	-0.30871	-0.173433	0.0364099	-0.0472055	-0.149994	-0.235943	-0.442323	-0.252037	0.028983	0.0374985	-0.192295	-0.231972	0.037251	0.0276295	0.197342	0.134571	0.206264	0.212464	0.169856	0.328519	0.145291	0.294671	0.314779	-0.42163	-0.438481	-0.255054	-0.48406	-0.00821552	-0.449419	-0.473241	-0.178895	-0.413173	-0.242075	0.216112	0.194003	0.45868	-0.31577	0.297571	0.126052	0.156431	0.25867	0.154606
	-0.65914	-0.598374	-0.56433	-0.791639	-0.853074	-0.679001	-0.362574	-0.611401	-0.47489	-0.798867	-0.513699	-0.494645	-0.456161	-0.401365	-0.584474	-0.540777	-0.319245	-0.459323	-0.542125	-0.565593	-0.70562	-0.87588	-0.751194	-0.662723	-0.841271	-0.947043	-0.678025	-0.835921	-0.5653	-0.801669	-0.49411	-0.565	-0.831317	-0.46336	-0.655133	-0.702702	-0.899153	-0.779009	-0.779418	-0.85374	-0.595973	-0.602633	-0.79796	-0.85596	-0.641361	-0.72403	-0.442369	-0.718044	-0.5507
	-0.52712	-0.454166	-0.676714	-0.589659	-0.612044	-0.659241	-0.67139	-0.638004	-0.459484	-0.613757	-0.587638	-0.422257	-0.394485	-0.467158	-0.492466	-0.515467	-0.488811	-0.64859	-0.563097	-0.724553	-0.679939	-0.595989	-0.562384	-0.579659	-0.944991	-0.879643	-0.787245	-0.54656	-0.73895	-0.76029	-0.8424	-0.395971	-0.697397	-0.52822	-0.608323	-0.548402	-0.833523	-0.449359	-0.829938	-0.665949	-0.328611	-0.657923	-0.61026	-0.62017	-0.553711	0.229218	0.0958595	0.339114	-0.03632
	0.308301	0.149249	0.151112	0.497574	0.093279	0.249843	0.087342	0.0691153	0.110291	-0.023857	0.0169045	0.26538	0.27204	0.223437	0.067069	0.36335	0.592043	0.21861	0.383484	0.268164	0.248578	0.345055	0.454284	0.291088	0.45357	0.226062	0.255886	0.293225	0.381507	0.487343	-0.4852	-0.252571	-0.321897	-0.257321	-0.402243	-0.56615	-0.577911	-0.249205	-0.480902	-0.64544	0.234671	0.0203315	0.576891	0.433993	0.241674	0.382798	0.48033	0.585462	0.438267
	-0.04619	0.116153	0.076522	0.504753	0.553212	0.076673	0.268755	0.287688	0.0544705	0.518224	0.478328	0.11793	0.076436	0.260574	0.145153	0.298916	0.0111795	0.288575	0.161507	0.380062	0.0841215	-0.257771	-0.270224	-0.0360725	-0.287151	-0.240609	0.0595835	-0.0517275	0.330968	-0.241825	0.0537159	0.374528	0.143902	-0.098681	0.385277	-0.0687365	-0.374316	0.132453	-0.283236	0.0732345	0.1086	0.0213155	0.20275	0.113337	0.254758	-0.146352	0.0348465	0.130225	-0.018034
	-0.78731	-0.410301	-0.657134	-0.811609	-0.558974	-0.553951	-0.545569	-0.537864	-0.842361	-0.714867	-0.519825	-0.492161	-0.541294	-0.469387	-0.660852	-0.730587	-0.550575	-0.73089	-0.68687	-0.478243	-0.643369	-0.80942	-0.765414	-0.501616	-0.998751	-1.04885	-0.781865	-0.433021	-0.42003	-0.632339	0.106623	-0.181615	-0.305269	-0.099173	-0.226032	0.122897	0.189385	0.815736	0.039048	0.283626	-0.640473	-0.685624	0.20435	-0.08074	-0.769081	-0.78027	-0.577496	-0.628864	-0.659698
	0.382758	0.362561	0.472795	0.571085	0.641795	0.442957	0.56721	0.37902	0.233698	0.605661	0.277936	0.240439	0.281914	0.231681	0.192044	-0.055876	-0.157079	0.014112	0.142782	0.102802	0.305557	0.184121	0.352852	0.349173	0.090971	0.241493	0.00699154	0.190882	-0.12168	0.0715985	0.137238	0.226891	0.208117	0.033596	0.111584	0.151502	0.278915	0.26829	0.381084	0.193944	-0.0948185	0.0340535	0.17889	0.158016	0.105067	0.154467	0.0684385	0.197184	-0.100776
	-0.05226	-0.067007	-0.096327	-0.130355	-0.010094	0.019717	-0.047328	-0.088984	-0.0292215	0.054814	0.287277	0.178122	0.058676	0.0588015	0.028552	0.211969	0.129996	0.144639	0.104334	0.193096	0.168207	-0.0220575	0.097664	0.0612515	0.112794	0.015964	-0.0372615	0.10292	0.04257	0.0272805	0.00225002	0.300239	0.113567	0.163443	-0.128884	0.112181	0.107593	0.00355801	0.325623	0.0262205	0.125188	0.0826955	-0.10783	-0.00800103	0.045255	-0.0272095	-0.0073055	0.116463	0.0738423
	-0.52492	-0.434723	-0.581194	-0.876539	-0.398859	-0.566781	-0.709698	-0.551025	-0.60116	-0.777977	-0.504475	-0.600443	-0.539742	-0.539197	-0.607318	-0.912737	-0.692029	-0.647504	-0.583573	-0.597283	-0.676869	-1.0604	-0.745434	-0.420515	-0.561321	-0.999643	-0.713506	-0.657421	-0.79293	-0.83798	-0.77954	-0.450871	-0.697937	-0.52576	-0.578233	-0.699952	-0.897963	-0.524649	-0.6736	-0.63228	-0.562863	-0.778263	-0.35938	-0.81007	-0.572141	-0.64913	-0.45786	-0.821674	-0.693835
	0.379083	0.398246	0.358467	0.388878	0.062104	0.440674	0.332298	0.337622	0.163614	0.369835	0.0591035	0.182415	-0.141494	0.0937595	0.069075	0.155233	0.144098	-0.041199	0.0629943	0.021521	0.411775	0.31975	0.269843	0.131772	0.493619	0.471274	0.445373	0.243834	0.628206	0.259355	0.113895	-0.0617675	0.087811	0.06355	0.129836	0.190432	0.266699	0.252364	0.249493	0.168317	0.223945	0.371339	0.51897	0.495261	0.339611	0.0395695	0.164715	-0.10231	-0.125461
	-0.49277	-0.386965	-0.642344	-0.629139	-0.827354	-0.530141	-0.425382	-0.731027	-0.520815	-0.763597	-0.778319	-0.487271	-0.404112	-0.421295	-0.469985	-0.647177	-0.70558	-0.502423	-0.496386	-0.532993	-0.462079	-0.535489	-0.787644	-0.784884	-0.870961	-0.977953	-0.694265	-1.03374	-0.75914	-0.793929	0.571613	0.352873	0.692764	0.473677	0.580455	0.499151	0.276612	0.498145	0.352189	0.736603	-0.0360945	0.212983	-0.28971	-0.52537	-0.062933	-0.97594	-0.500979	-0.716024	-0.4546
	-0.56382	-0.523584	-0.733444	-1.01134	-0.787184	-0.445887	-0.476185	-0.570292	-0.458679	-0.642637	-0.517043	-0.499307	-0.412678	-0.390407	-0.419489	-0.197727	-0.0253785	0.000299998	0.0468335	-0.019283	-0.0120175	0.0837145	0.155355	0.120185	0.162597	0.05084	0.116785	0.0125245	0.234477	0.140502	0.118454	0.150167	0.248951	0.112246	0.193913	0.0994025	0.263547	0.189971	0.424019	0.0617375	0.260541	0.195727	0.23325	0.280271	0.00237501	0.238964	0.259037	0.259626	0.209196
	0.133424	0.011108	0.016785	0.414605	0.1787	0.048505	0.189055	0.009608	-0.0628745	0.348504	0.279956	0.236184	0.036701	0.178809	0.051775	0.174252	0.288504	0.134139	-0.102679	-0.111721	-0.298266	-0.28574	-0.251872	-0.49701	-0.42783	-0.37484	-0.379922	-0.229451	0.09413	-0.378223	-0.17695	0.233938	-0.048765	-0.038799	-0.0227295	-0.00703751	0.088621	0.144226	0.328954	-0.20423	0.131757	0.461296	0.667252	0.872474	0.335565	0.700324	0.381142	0.862122	0.265095
	-0.1419	-0.054024	0.033272	0.366997	0.182318	0.111636	0.237063	0.0940874	0.191725	0.290725	0.225362	0.244052	0.124571	0.106212	0.151647	0.111432	0.0113425	0.144917	0.183662	1.04446	1.06034	0.954203	0.654595	0.739024	0.798731	0.670893	1.40537	0.945096	1.25434	0.769451	0.276257	0.0896544	0.181074	0.046501	-0.0152205	0.0501495	0.164692	0.149538	-0.018599	0.131365	0.0236435	0.257387	-0.0284701	0.157713	0.208696	0.20283	0.102013	0.087424	0.0628149
	0.282938	0.207606	0.235022	0.599086	0.428899	0.338815	0.374715	0.439897	0.203351	0.641733	0.133194	0.000860006	0.059825	0.243685	0.070388	-0.033338	-0.0745225	0.102323	0.0070845	0.039881	0.164876	0.148557	0.189594	0.0562255	0.087627	0.296903	0.0811265	0.305202	0.344791	0.165803	0.0892659	0.0567335	0.226219	0.175067	0.204989	0.135618	0.327678	0.113083	0.411377	0.202751	0.0133845	0.256671	0.0858499	0.357254	0.178023	0.395644	0.169854	0.30273	0.0575586
	0.074002	0.11365	0.20134	0.192362	0.115099	0.200332	0.235064	0.21095	0.00352852	0.204614	0.348796	0.20816	0.082961	0.501801	0.497548	0.160534	0.33662	0.463809	0.277739	-0.056211	-0.43879	-0.79985	-0.728073	-0.600303	-0.792811	-0.770363	-0.766655	-0.62495	-0.49664	-0.895959	-0.09857	0.219621	-0.076095	-0.049318	0.135029	-0.136504	-0.171633	-0.051573	-0.131275	0.00708047	0.144275	-0.146894	0.29913	0.239585	0.115496	0.435012	0.311904	0.597758	0.267991
	0.295408	0.655928	0.492317	0.374647	0.48017	0.585656	0.6601	0.259765	0.565732	0.599472	0.57006	0.556489	0.517097	0.13076	0.184103	0.479216	0.439202	0.305057	0.309869	0.424706	0.211787	0.491826	0.314994	0.451169	0.5889	0.325668	0.423339	0.485376	0.744168	0.496455	0.352259	0.243749	0.360663	0.164264	0.465645	0.223835	0.338828	0.226561	0.178243	0.452361	0.200714	0.17243	0.38911	0.081237	0.262668	-0.291304	0.0625735	0.083833	-0.074554
	0.764879	0.391849	0.484261	0.353616	-0.065886	0.255805	0	0.360795	0.202893	0.248999	-0.0840065	0.306692	0.029978	0.103765	-0.225191	0.644669	0.715031	0.336184	0.546422	0.129456	0.520028	0.606104	0.235824	0.251832	0.307549	0.186994	0.467106	0.305907	0.684067	0.240562	0.440206	0.157025	0.357954	0.417542	0.108566	0.542696	0.785331	-0.025317	0.769475	0.541991	0.399632	0.421988	0.37777	0.316969	0.294667	0.421411	0.0677895	0.321262	0.375677
	0.430984	0.259094	0.466886	0.544252	0.747329	0.144415	0.408765	0.341221	0.110671	0.971529	0.493069	0.202344	0.36838	0.409351	0.616675	-0.697207	-0.535833	-0.721232	-0.342844	-0.432733	-0.532819	-0.485479	-0.879174	-0.689833	-0.774631	-0.824703	-0.667435	-0.656161	-0.79218	-0.828779	-0.46642	-0.35241	-0.685277	-0.63773	-0.447962	-0.60805	-0.986093	-0.618309	-0.565132	-0.70425	-0.676373	-0.680694	-0.86646	-0.77531	-0.523411	-1.03996	-0.57035	-0.517164	-0.621464
	0.992776	-0.013136	0.602671	0.114942	-0.095879	0.058167	0.031903	0.722114	0.0117805	-0.204637	-0.36031	0.049807	-0.12462	0.0867235	-0.42512	0.050415	0.325691	-0.219949	0.0060885	-0.30815	0.15148	0.282601	-0.214593	0.122097	-0.161882	-0.242334	-0.13475	0.0448755	0.752831	0.0162365	0.597148	1.07455	0.46536	0.719199	-0.195942	0.703142	0.473248	0.680645	0.412293	0.587395	1.05745	0.690044	0.578422	0.431842	0.830582	0.235232	0.506706	0.082969	0.66096
	-0.18225	0.050468	0.035707	-0.700199	-0.492004	-0.26257	-0.404805	-0.519474	-0.285134	-0.367547	-0.390312	-0.623995	-0.732784	-0.454248	-0.075279	-0.500477	-0.487735	-0.450337	-0.509629	-0.222036	-0.0775935	0.243984	0.32383	0.2984	0.520337	0.352082	0.632963	0.171285	0.633313	0.218659	0.301551	0.0779195	0.234857	0.26248	0.396055	0.0615605	0.196572	0.28606	0.090169	-0.0672025	-0.321545	-0.376313	-0.37481	-0.11908	-0.618921	-0.0694575	-0.232798	-0.35424	-0.001973
	0.297658	0.448564	0.431278	0.559162	0.521361	0.408258	0.541387	0.314198	0.236566	0.720681	0.0408235	0.079454	0.152661	-0.0293765	-0.009103	0.818823	0.544505	0.568987	0.385216	0.517603	0.0371345	0.202946	0.042211	0.243077	0.397936	0.193513	0.190625	0.253424	0.481378	0.196631	0.672442	0.709663	0.80835	0.536128	1.29016	0.189843	0.260344	1.06132	0.144148	0.773095	0.14119	0.0701785	0.0452699	-0.23574	0.085545	-0.479248	0.118231	0.094792	-0.024656
	0.007301	0.156764	0.151516	0.094846	0.257194	0.182562	0.171804	0.116608	0.162864	0.179611	0.237259	0.142687	0.208604	0.270653	0.356547	-0.342977	-0.127438	-0.122234	-0.151383	-0.2236	-0.134255	-0.103126	-0.031479	-0.138659	-0.327329	-0.066183	-0.248627	-0.0530945	0.0384099	-0.0823425	-0.17456	0.228902	0.073018	0.16953	0.0246725	0.170187	0.238323	0.264881	0.152097	0.0721935	0.260796	0.230256	0.38531	0.524564	0.076747	0.342351	0.13419	0.252042	0.162411
	-0.00588003	0.276653	0.155737	0.092334	0.152015	0.396189	0.059515	0.0722549	-0.0540735	0.280005	0.104828	0.123649	0.030369	0.17402	-0.094895	0.193644	0.00382149	-0.002034	0.173107	-0.008376	0.221206	0.33762	0.41283	0.314507	0.336577	0.481259	0.531817	0.256074	0.514452	0.421759	0.267299	0.0472215	0.246323	0.33646	0.0600525	0.300125	0.385041	0.268173	0.371696	0.368508	-0.137282	-0.00901648	-0.10446	-0.22631	-0.060218	-0.0335535	-0.130031	0.031222	-0.061569
	-0.22862	0.23991	0.026114	0.858239	0.222216	-0.4061	0.118156	0.216501	-0.106381	-0.133017	0.27916	0.169376	0.319949	0.643336	0.357679	0.458272	0.427815	0.35935	0.144886	0.314074	0.22692	-0.251695	-0.230432	-0.0086675	-0.081132	-0.243978	0.30444	-0.105762	0.327898	-0.0681285	-0.30309	0.181694	-0.19704	-0.139024	0.148439	-0.242211	-0.076125	-0.297778	0.050121	-0.22473	0.0724365	0.309303	0.31321	0.53326	0.317233	0.471337	0.342889	0.616076	0.147474
	0.062129	0.69848	0.182801	-0.018822	0.292001	0.833184	0.37164	0.0364496	0.529274	0.145102	0.254438	0.51819	0.12387	-0.0363445	-0.01675	-0.058173	-0.0910225	0.046468	0.153953	0.414627	0.354973	0.700313	0.845967	0.781072	1.183	0.977745	0.875968	0.667159	0.21235	0.755231	-0.37236	-0.387731	-0.570947	-0.41209	-0.689512	-0.622128	-0.916323	-0.510539	-0.848258	-0.55547	-0.435553	-0.683183	-0.63101	-0.70567	-0.594351	-0.68461	-0.476552	-0.788364	-0.526002
	0.816169	0.4223	0.608561	0.3393	0.393932	0.463145	0.451177	0.379382	0.35716	0.37731	-0.17083	0.156452	0.053338	-0.102419	-0.206492	0.154435	-0.0558465	0.0963049	0.0259315	0.320577	0.529229	0.282957	0.050519	0.167067	0.213688	-0.05785	0.552409	0.384615	0.874878	0.395784	0.02074	0.111252	0.133918	0.106401	0.216002	-0.376442	-0.550515	0.264139	-0.512938	-0.253485	0.158642	0.106127	0.12159	-0.19965	0.10638	0.0158665	-0.137127	-0.134401	-0.205677
	-0.58853	-0.643585	-0.679974	-0.938529	-0.679804	-0.829711	-0.725585	-0.550493	-0.59983	-0.745797	-0.455115	-0.468387	-0.517042	-0.413649	-0.559361	-0.707887	-0.524848	-0.615793	-0.605937	-0.568383	-0.97738	-0.266039	-0.917874	-0.703973	-0.951621	-0.781223	-0.775476	-0.797401	-0.74022	-0.74993	-0.57331	-0.47775	-0.596507	-0.57474	-0.512433	-0.450254	-0.642544	-0.467159	-1.14862	-0.789629	-0.539734	-0.458424	-0.60029	-0.89316	-0.411891	-0.811831	-0.394908	-0.546054	-0.587591
	-0.07497	-0.065559	0.043857	-0.044726	0.044712	-0.137838	-0.216773	-0.145662	-0.0665905	-0.148867	0.0906045	-0.035263	-0.00404299	-0.0609245	0.183464	0.321697	0.218273	0.206729	0.298231	0.208736	0.224867	0.299237	0.456044	0.333877	0.362563	0.237502	0.0731905	0.426471	-0.06023	0.328904	0.069843	0.0956125	0.28504	0.047963	0.194653	0.206137	0.602308	0.054742	0.598694	0.351974	0.0422905	-0.102329	-0.20076	-0.0825	-0.096059	-0.279408	-0.105964	-0.221775	-0.235109
	-0.17364	-0.208101	-0.351737	-0.077311	0.044907	-0.431244	-0.171861	-0.00942	-0.244516	-0.106987	-0.230526	-0.00695601	0.477068	-0.0521415	-0.337175	0.175938	0.64721	-0.163944	0.0356965	-0.319133	0.136968	0.846879	0.367882	0.610291	0.254195	0.524683	-0.0176075	0.173947	-0.4361	0.388029	0.372566	-0.219497	0.678182	1.01222	-0.321683	0.543445	0.628309	-0.25473	1.0237	1.3114	-0.16401	0.107033	-0.30529	-0.24667	-0.379971	-0.211924	-0.157925	-0.193097	0.032071
	0.368753	0.47207	0.456558	0.104374	0.504175	0.498818	0.524754	0.346047	0.296535	0.500289	0.244702	0.651221	0.524278	0.327729	0.120565	0.165702	0.206516	0.036679	0.165787	-0.066017	0.0188735	0.100866	0.31859	0.160401	0.236664	0.428016	0.0520535	0.261716	-0.1312	0.170933	0.301763	-0.0577275	0.550472	0.150621	0.175573	0.307072	0.542521	0.265037	0.59478	0.526007	-0.0343055	-0.0287735	-0.11454	-0.030804	-0.039258	0.0435035	-0.138296	-0.000541002	-0.053443
	-0.22611	-0.080049	-0.116886	0.324317	0.22485	0.176625	0.068939	0.0471875	-0.262738	0.253741	-0.00350548	0.049086	-0.021832	-0.155691	-0.114174	-0.00787598	0.0833565	-0.002667	-0.00438149	0.112508	0.0477835	-0.0601045	0.00411999	0.0396935	0.151125	0.036391	0.17506	0.0832315	0.328802	-0.0148775	0.030935	0.284899	0.128642	0.153163	0.751997	0.0435555	-0.015788	0.172446	0.056614	0.0769225	0.154647	0.245441	0.41767	-0.07129	0.01991	0.170901	0.0265855	0.235461	0.0534283
	0.468128	0.374218	0.606771	0.444813	0.533214	0.3501	0.358195	0.24288	0.330647	0.567853	0.0591405	0.054682	0.148635	-0.182939	-0.046008	-0.127125	-0.350781	-0.058097	-0.0292695	0.364891	0.284855	0.257353	0.218191	0.126263	0.24066	0.075061	0.442272	0.0556635	0.51982	0.255652	0.128302	-0.0982995	-0.173471	-0.104436	0.0204815	-0.172632	-0.207321	-0.00488201	-0.349568	-0.101024	0.0730795	0.0925195	0.16719	-0.52302	0.195596	-0.0257595	-0.205743	-0.339044	-0.016831
	-0.78497	-0.534001	-0.661844	-0.738989	-0.652594	-0.447337	-0.583737	-0.699928	-0.418178	-0.653217	-0.698858	-0.566792	-0.465248	-0.337577	-0.349396	-0.264327	-0.167365	-0.185518	-0.113658	0.004067	0.419479	0.342802	0.345685	0.429039	0.251008	0.082021	0.755853	0.121916	0.962982	0.0649845	0.543067	0.242961	0.598557	0.160057	0.650424	0.612076	0.653285	0.596779	0.679834	0.0909795	-0.145178	0.281574	0.79164	0.169969	-0.011551	0.194454	-0.0940425	-0.118515	-0.276639
	0.203466	0.091452	0.190795	-0.192953	0.25743	0.098294	0.021296	0.0294668	0.0772585	0.149241	0.0806785	-0.023898	0.258352	0.0476775	0.14761	-0.123553	-0.0200775	-0.137761	0.0804573	0.00604802	-0.0012905	0.0486225	0.08354	-0.0431945	0.074839	-0.018243	-0.0435835	-0.0794975	0.02942	-0.0113025	0.084503	-0.133357	-0.08524	-0.00332096	-0.103206	0.0330495	0.106355	-0.297404	-0.042983	-0.0497715	0.16831	-0.0620755	0.03251	-0.17057	0.118742	-0.258093	0.0005925	-0.10495	-0.130844
	-0.23839	-0.232535	-0.068662	-0.010895	0.568336	-0.372706	-0.176706	0.0925125	-0.133145	0.21235	-0.296588	-0.445095	0.012047	-0.188346	-0.198273	-0.238197	-0.319464	-0.369788	-0.269286	0.109026	0.212076	-0.133959	-0.277723	-0.22472	-0.361067	-0.291886	-0.178772	-0.257263	0.600939	-0.117419	-0.2521	-0.350781	-0.030493	-0.301725	-0.0855775	-0.182657	0.686259	-0.022125	0.767738	-0.308261	-0.00741851	-0.421433	0.03521	-0.23677	-0.00649601	-0.64448	-0.438348	-0.723414	-0.473101
	-0.20285	-0.128577	-0.252472	0.305316	0.030496	-0.145587	0.097412	0.240888	0.0207745	0.091228	-0.0728655	0.182185	0.180229	0.295415	0.031943	0.021026	-0.113209	0.287779	0.0751654	0.063851	-0.530629	-0.351779	-0.525142	-0.33717	-0.657891	-0.593233	-0.588455	-0.58432	-0.40628	-0.592349	-0.04124	0.117302	0.06283	-0.223338	0.0344195	-0.104671	-0.191051	-0.18155	-0.268377	0.0911735	0.201511	0.769392	0.17833	0.314114	0.447758	0.438427	0.44772	0.53922	0.37201
	-0.0899	0.071061	0.059235	0.255241	0.422735	0.164248	0.076331	0.153808	0.0408935	0.683166	0.20524	0.054231	0.13343	0.0409275	-0.02887	-0.654627	-0.580845	-0.511038	-0.29149	-0.568363	-0.646319	-0.877399	-0.869294	-0.793644	-0.598841	-0.59566	-0.621825	-0.608961	-0.91905	-0.482962	-0.02908	-0.0282875	-0.106588	-0.100487	-0.0385745	-0.0490775	0.015722	-0.017611	0.135425	-0.172955	-0.0893965	-0.0678715	0.07527	0.233938	-0.07019	-0.0788775	-0.0141035	0.076724	-0.023787
	0.232217	0.304757	0.387519	0.274828	0.35036	0.264161	0.265877	0.166594	0.153997	0.355105	0.0972555	0.299654	0.165474	0.0834225	0.046623	0.217131	0.375146	0.229151	0.107049	0.056618	0.0310075	0.170756	0.266266	0.200129	0.195986	0.233335	0.160565	0.377284	0.04418	0.148924	-0.33109	-0.713421	-0.822197	-0.52203	-0.515033	-0.877812	-0.849703	-0.535319	-0.948438	-0.94601	-0.451713	-0.644524	-0.63917	-0.66941	-0.652301	-0.391706	0.217055	-0.086352	-0.148134
	-0.71141	-0.509972	-0.526206	-0.465369	-0.592324	-0.608721	-0.693693	-0.552579	-0.6058	-0.790247	-0.53727	-0.592121	-0.333242	-0.391609	-0.528814	-0.431097	-0.34522	-0.425854	-0.345103	-0.389874	-0.5472	-0.68635	-0.752974	-0.775243	-0.887421	-0.715453	-0.703705	-0.99804	-0.61017	-0.706399	-0.56784	-0.324441	-0.562067	-0.56525	-0.609223	-0.797672	-0.690162	-0.653519	-0.631199	-0.468263	-0.535164	-0.523924	-0.4445	-0.67089	-0.753651	-0.757171	-0.443551	-0.823794	-0.656451
	0.345001	0.186439	0.394354	0.055647	0.410206	0.401729	0.427554	0.308504	0.144987	0.290491	0.26629	0.240792	0.391365	0.153201	0.211576	0.346242	0.213512	0.294662	0.244062	-0.10123	0.171903	0.159441	0.36146	0.18416	0.386119	0.292603	0.21816	0.353332	0.0599999	0.339353	0.0906039	0.0986165	0.229884	0.189557	-0.0163615	0.224163	0.267896	0.054742	0.228353	0.231495	0.134962	0.151494	0.1403	0.29151	0.246956	0.381947	0.1319	0.451856	0.355392
	-0.73947	-0.542437	-0.719544	-0.643009	-0.681094	-0.873721	-0.741107	-0.484878	-0.533536	-0.566517	-0.434246	-0.619358	-0.291908	-0.470007	-0.531845	0.291201	0.3261	0.284192	0.306871	0.69775	0.946293	1.10904	1.02009	1.36585	1.19597	0.875075	0.862298	1.02517	0.633313	0.921443	-0.71726	-0.544401	-0.764557	-0.50846	-0.474622	-0.824272	-1.0336	-0.468889	-0.958808	-0.63974	-0.420743	-0.612664	-0.46388	-0.52974	-0.693381	1.02825	0.954681	2.17509	1.10105
	0.225607	0.308807	-0.750874	1.19264	0.474381	0.158809	0.715878	0.562763	0.441304	0.708056	-0.461439	-0.578982	-0.411856	0.396883	-0.38517	-0.329427	-0.80999	1.32582	0.674217	0.137807	-1.62703	-1.85442	-1.9653	-1.36885	-2.08596	-1.99745	-1.60513	-1.66914	-1.44534	-1.92772	-1.03717	-0.67263	-1.24366	-1.00365	-0.436673	-0.987423	-1.13239	-1.04356	-1.14142	-1.01086	0.46964	1.60987	1.32949	1.41013	1.14338	0.775366	0.800357	1.09261	0.542207
	0.501667	0.428564	0.624068	0.364955	0.514483	0.152251	0.328993	0.387327	0.295373	0.719237	-0.0946585	-0.083368	0.100518	-0.0479455	-0.254738	-0.0356	0.0728465	0.129808	0.0183335	0.525911	0.389328	0.0301515	0.058134	-0.0454365	0.196579	0.316379	0.485103	0.342117	0.862719	0.514376	-0.49103	-0.505261	-0.665717	-0.358099	-0.688913	-0.673922	-0.865173	-0.641479	-1.00873	-0.529169	-0.421234	-0.775584	-0.84468	-0.67333	-0.684321	0.423893	-0.0261075	0.180104	-0.058498
	-0.41798	-0.619503	-0.287777	-0.731019	-0.637304	-0.665551	-0.548588	-0.615777	-0.49538	-0.763007	-0.674518	-0.536332	-0.456575	-0.548927	-0.433585	-0.525897	-0.66752	-0.354531	-0.58663	-0.474653	-0.383529	-0.761259	-0.908874	-0.735814	-1.08549	-0.952623	-0.613565	-0.69693	-0.67296	-0.879169	-0.76831	-0.455761	-0.604147	-0.62731	-0.499503	-0.729263	-0.901873	-0.521989	-1.15905	-0.586309	-0.427303	-0.687624	-0.79801	-0.72928	-0.730921	-0.894631	-0.448786	-0.642324	-0.550785
	0.123	0.26932	0.320386	0.616799	0.28101	0.44484	0.418125	0.270088	0.155855	0.320512	0.359105	0.345762	0.193135	0.445994	0.349022	0.264848	9.14931e-05	0.207851	0.229542	0.32755	0.0920735	-0.0440365	-0.075693	-0.111416	0.001039	-0.063351	0.128004	0.0438925	0.262147	0.0409175	-0.20008	0.260841	-0.147657	0.094146	0.228685	-0.0470495	-0.043852	0.071096	-0.002204	-0.201115	0.0310115	0.239974	0.28482	0.514692	0.158445	0.399994	0.186036	0.252426	0.203431
	0.066841	0.186702	0.209923	0.215629	0.204063	0.249254	0.257298	0.18784	0.0137535	0.388975	0.305436	-0.125476	-0.192362	0.0239155	0.00668299	-0.032715	-0.105801	-0.00117499	0.0649708	-0.023406	0.0121615	-0.130772	-0.135029	-0.264556	-0.272594	-0.147028	0.137172	-0.126391	0.409426	0.00823951	-0.0288801	0.0167535	-0.484287	-0.168544	-0.120553	-0.278015	-0.312901	0.475235	-0.293591	-0.350979	0.308974	0.0881415	0.30693	0.419647	0.310269	0.57438	0.0527575	0.267327	0.149475
	-0.41569	-0.697685	-0.500244	-0.766529	-0.701844	-0.604821	-0.632076	-0.599754	-0.465523	-0.688597	-0.559545	-0.453947	-0.416256	-0.443867	-0.415826	-0.602497	-0.504632	-0.569615	-0.551901	-0.651453	-0.56281	-0.61492	-0.686358	-0.929843	-0.752421	-0.675898	-0.585786	-0.651231	-0.38771	-0.754779	-0.40068	-0.564191	-0.513007	-0.50605	-0.403323	-0.834982	-0.672107	-0.930099	-1.20263	-0.626989	-0.685123	-0.624903	-0.48105	-0.67347	-0.460551	0.23487	0.0792875	0.206218	0.0529551
	0.664105	0.657944	0.823303	0.581869	0.686813	0.525478	0.502681	0.517632	0.547018	0.964763	0.12983	0.17149	0.180523	1.05202e-05	-0.046495	0.057237	0.0589235	0.023337	0.0159085	-0.022944	0.0429975	-0.0226675	-0.01125	-0.0556225	-0.102342	0.086119	0.0496025	0.0620855	0.297232	0.142605	0.019565	0.00262249	0.03955	0.148469	-0.152002	0.10954	0.391562	-0.068256	0.280899	-0.13902	0.0531665	-0.118966	0.08202	-0.00987303	-0.00963002	0.321835	0.104221	0.145834	0.217666
	0.022635	-0.145722	0.00588199	0.040944	-0.028405	-0.166435	-0.031137	0.0846272	-0.0960375	0.145335	0.0107905	-0.068447	-0.00612799	0.144704	0.19125	-0.031858	0.145671	0.117945	0.10077	0.178202	0.12192	0.301754	0.380509	0.30026	0.294524	0.333922	0.0491165	0.183743	-0.14899	0.274218	0.11134	0.23185	0.379923	0.257488	0.00393048	0.285699	0.512545	0.078438	0.584252	0.311768	0.0693185	0.0684095	-0.38918	-0.11636	-0.067273	-0.0775695	0.105599	-0.088033	0.17397
	0.643413	0.421463	0.668875	0.603743	0.443367	0.586723	0.116544	0.289616	0.403303	0.3921	0.255812	0.451798	0.645547	0.328844	0.066203	0.426219	0.416199	0.339516	0.317272	0.281273	-0.0429425	0.0295155	-0.250703	-0.202935	-0.300182	-0.335926	-0.30198	0.0219985	-0.10893	-0.289415	0.278847	-0.213086	-0.052104	0.135413	0.0707125	0.0752455	0.200446	0.041392	0.028077	0.185809	0.0224405	-0.170037	-0.06018	-0.42509	0.039506	-0.662281	-0.234129	-0.338965	-0.281867
	0.408693	0.366843	0.614937	0.701254	0.5644	0.49726	0.531837	0.434563	0.225357	0.687442	0.387224	0.321502	0.365545	0.160643	0.174672	0.391813	0.218147	0.316028	0.254789	0.117755	0.205319	0.145692	0.029085	-0.0542825	0.073093	0.290591	0.134613	0.173049	0.226908	0.0855525	-0.60259	-0.480061	-0.612127	-0.45024	-0.587023	-0.802072	-0.819583	-0.518799	-1.03036	-0.79941	-0.601174	-0.702013	-0.70809	-0.72034	-0.739221	-0.451173	-0.00536248	-0.034512	-0.121217
	-0.68015	-0.674725	-0.753694	-0.969009	-0.598774	-0.700501	-0.65734	-0.742264	-0.24476	-0.934997	-0.457332	-0.464416	-0.481119	-0.672907	-0.535397	-0.760207	-0.521757	-0.68107	-0.5539	-0.486773	-0.53641	-0.776569	-0.817234	-0.660124	-1.03069	-1.02403	-0.779925	-0.40194	-0.53278	-0.848369	-0.57315	-0.309881	-0.608757	-0.42664	-0.842463	-0.541649	-0.807793	-0.618129	-0.562753	-0.564889	-0.552393	-0.664433	-0.42866	-0.77776	-0.577961	-0.99027	-0.570369	-0.688644	-0.562507
	-0.20052	0.156579	0.209721	0.478132	0.748406	0.234923	0.41098	0.253588	0.0231195	0.66754	0.43075	0.253656	0.177675	0.0378725	0.113091	0.502818	0.253731	0.286983	-0.0159555	0.46626	0.347439	0.0470655	-0.225952	0.0853975	0.108166	-0.000368983	0.40933	0.326149	0.90252	0.281819	0.477828	-0.0594136	-0.31936	-0.277002	0.810814	0.0317345	-0.281006	0.746891	-0.372644	-0.13205	0.0734945	0.369556	0.479598	0.600089	0.488544	0.131733	0.290253	0.216969	0.032876
	-0.58116	-0.661995	-0.727384	-0.689639	-0.618224	-0.284714	-0.578673	-0.50254	-0.574701	-0.797977	-0.400038	-0.596485	-0.453737	-0.566267	-0.37435	-0.546947	-0.374896	-0.545869	-0.716205	-0.573353	-0.583999	-0.57594	-0.668503	-0.816343	-0.937841	-0.987643	-0.579345	-0.537661	-0.7824	-0.67795	-0.60264	-0.653861	-0.851867	-0.61041	-0.774402	-0.605368	-1.03762	-0.519999	-0.612804	-0.6558	-0.654464	-0.714433	-0.62527	-0.89699	-0.738271	-0.791901	-0.529954	-0.599764	-0.543474
	0.805942	0.478793	0.7456	0.977495	1.01991	0.409961	1.02559	0.727435	0.276998	0.829285	0.545424	0.279188	0.0779	0.410293	0.610514	0.205667	0.0216065	0.167	0.279602	0.121573	0.661601	0.228971	0.441275	0.406186	0.43734	0.484027	0.701276	0.690838	1.26423	0.428495	-0.17426	0.280483	-0.360302	-0.203664	-0.187393	-0.196058	-0.223632	0.044781	0.183465	-0.359437	0.251419	0.556455	0.510354	0.502504	0.237913	-0.915711	-0.435104	-0.548184	-0.397721
	0.007669	0.005141	0.191546	0.083508	0.028448	-0.0584	-0.032784	-0.016407	-0.00388949	0.121751	0.112093	0.132772	-0.00861599	0.227809	0.510206	0.232486	0.166717	0.175086	0.0727424	0.09457	-0.28319	-0.346149	-0.447844	-0.397572	-0.444022	-0.423744	-0.288641	-0.438489	0.02809	-0.413451	0.29945	0.395845	0.01864	0.184904	0.69114	-0.0815375	0.005785	0.830175	-0.09035	0.436874	0.232778	0.37765	0.09983	0.286618	0.099468	-0.596313	-0.499358	-0.794804	-0.478488
	-0.15665	-0.140376	-0.023008	-0.153312	-0.137588	-0.00238299	-0.106405	-0.178034	-0.0561615	0.0763319	-0.303403	0.014251	-0.234554	-0.40974	-0.392101	-0.259007	-0.275475	-0.178389	-0.215328	-0.177983	0.863497	1.0639	0.996282	0.824755	1.13849	1.1604	0.399548	0.860874	0.09122	0.846295	-0.03119	-0.158105	1.11533	0.124971	0.0997395	0.817115	1.75773	-0.099223	1.96925	0.83093	-0.101126	-0.228655	-0.19166	-0.38172	-0.246069	-0.499177	-0.564707	-0.687194	-0.611392
	0.086046	0.27761	0.529913	0.056233	0.123961	0.396554	0.106157	0.22257	0.0952035	0.078016	0.340182	0.626456	0.508829	0.385217	0.426477	-0.448257	-0.546461	-0.527975	-0.41842	-0.349656	-0.850599	-0.55496	-0.485624	-0.690754	-1.00254	-1.03443	-0.652435	-0.569271	-0.63578	-0.996729	0.00112003	0.296789	0.115173	-0.07259	0.123048	0.116728	0.093613	0.35688	0.255719	0.0290185	-0.139085	0.364208	0.625887	0.3145	0.048121	-0.84067	-0.495201	-0.768964	-0.531905
	-0.61247	-0.375257	-0.711714	-0.659119	-0.466483	-0.820751	-0.523791	-0.303146	-0.524104	-0.441307	-0.470735	-0.561328	-0.431161	-0.479738	-0.607463	-0.584867	-0.378781	-0.587955	-0.544024	-0.594243	-0.63253	-0.85017	-0.795674	-0.797023	-0.856421	-0.718693	-0.728405	-0.646921	-0.48371	-0.723339	-0.6692	-0.407921	-0.820187	-0.5784	-0.644503	-0.342736	-1.07184	-0.735509	-1.01683	-0.61816	-0.673213	-0.664783	-0.79308	-0.73859	-0.617771	0.571645	0.360785	0.322195	0.291346
	0.138764	0.342606	0.254442	0.000986993	0.20572	0.325957	0.17162	0.0551738	0.0822455	0.3295	0.241589	0.330924	0.173055	0.0649005	0.214657	0.283881	0.285067	0.212891	0.278805	0.148821	0.137008	0.211398	0.08695	0.0896545	0.322615	0.290016	0.31982	0.0870915	0.0106599	0.287619	0.238808	0.0409884	0.031604	0.051875	0.402781	0.282776	0.312437	0.132795	0.343571	0.257641	-0.190369	0.0528365	0.16891	0.057619	-0.000247002	0.207849	-0.0830315	-0.108986	-0.035492
	-0.57921	-0.592284	-0.620614	-0.617999	-0.738554	-0.838701	-0.671837	-0.94619	-0.583931	-0.693687	-0.423809	-0.360945	-0.403805	-0.621797	-0.552166	-0.678397	-0.663599	-0.515644	-0.534619	-0.580813	-0.552739	-0.883039	-0.900804	-0.902684	-0.654721	-0.874583	-0.708985	-0.55569	-0.50774	-0.619169	0.147851	0.40293	0.229777	0.192108	0.511783	0.148801	0.068617	0.114426	-0.007514	0.339176	0.0974015	0.44945	0.20612	0.127731	0.219098	-0.436738	0.0915295	0.015634	0.0355675
	0.085536	0.03905	0.133814	-0.229022	-0.046536	-0.00424901	-0.155645	-0.008078	0.24741	-0.306117	0.0324165	0.020018	0.031735	-0.0380435	0.02121	0.163301	0.145605	0.0887547	0.264901	0.219854	0.373394	0.729082	0.581648	0.648978	0.456806	0.545071	0.22286	0.468876	-0.28569	0.29699	0.436687	0.117664	0.763418	0.408746	0.00745448	0.766869	0.798988	-0.057072	0.685258	0.758878	0.0444515	0.123323	-0.28643	-0.40644	-0.095508	-0.00336848	0.148417	-0.025414	0.144611
	0.209341	0.255027	0.359925	0.039854	0.088599	0.141116	0.17331	0.127602	-0.0865145	0.475673	-0.195889	-0.088734	-0.127685	-0.249916	-0.043203	0.079073	0.0643615	-0.061018	-0.219476	-0.087574	0.326108	0.305452	0.377992	0.889665	0.482935	0.437915	0.503544	0.300584	0.417312	0.382908	0.191172	0.0763155	0.455102	0.307155	-0.0718765	0.571584	0.468886	0.02193	0.659697	0.546101	0.0608465	0.0470015	-0.01735	0.111381	0.182179	0.0588125	0.135793	0.343567	0.168484
	0.143077	0.00631399	0.031405	-0.400869	-0.00942601	0.031179	0.183698	-0.092093	-0.240453	-0.543487	0.189696	-0.470694	-0.032907	-0.0787855	-0.111038	0.446605	0.323425	0.0999066	0.392735	-0.144161	0.440368	0.0963785	0.604262	0.0826555	0.352769	0.249473	0.321954	0.557247	-0.46172	0.258332	0.066876	-0.201192	0.169578	0.200478	-0.106488	-0.0795595	-0.122218	0.165108	-0.386619	0.0454105	0.0123035	0.693856	-0.2126	-0.19887	0.159951	0.503642	-0.00431249	0.053621	0.33783
	-0.56026	-0.585684	-0.548282	-0.563269	-0.665734	-0.613391	-0.705598	-0.407453	-0.435335	-0.711427	-0.608399	-0.567855	-0.482128	-0.440228	-0.584943	0.612079	0.202814	0.358971	0.265974	0.118511	-0.338344	-0.344659	-0.2293	-0.403313	-0.16562	-0.279284	-0.352282	-0.155335	-0.44834	-0.170658	-0.71875	-0.477011	-0.660477	-0.44849	-0.491023	-0.533673	-0.659689	-0.692819	-0.904478	-0.645309	-0.426123	-0.886644	-0.68273	-0.68996	-0.657041	-0.951391	-0.412805	-0.679074	-0.562681
	0.41441	0.476913	0.464064	0.946982	0.806788	0.383681	0.685085	0.494636	-0.0155625	0.748471	0.619992	0.211134	0.217921	0.369798	0.335579	0.99915	0.287334	0.561214	0.188345	0.537777	0.361654	0.107261	0.085977	-0.0151885	0.479786	0.23055	0.459023	0.573821	0.994462	0.474517	0.46468	0.470148	0.28686	0.176811	0.825849	0.577317	0.760669	0.572718	0.4477	0.352897	-0.0499935	0.330866	0.504317	0.366359	0.445405	0.363241	0.252012	0.218992	0.0658899
[truncated: 5,029 more rows]
[truncated: 83 more columns]
